# Supplementary material for: Co-expression of cancer-testis antigens of MAGE-A6 and MAGE-A11 is associated with tumor aggressiveness in patients with bladder cancer
Source: Sci Rep. 2022 Jan 12;12:599. doi: 10.1038/s41598-021-04510-2 (PMC8755713; doi:10.1038/s41598-021-04510-2)
Supplement: Supplementary file 3 — Supplementary Table 1. [file 41598_2021_4510_MOESM3_ESM.xlsx]

## Sheet: GSE27448
ID	P.Value	logFC	Gene.symbol
478083	4.31e-06	3.16	ZNF445
482085	5.1e-06	2.7	CDC42SE1
141104	1.771e-05	-8.23	EIF4EBP1
399060	2.015e-05	2.79	CEP162
463090	2.082e-05	6.03	MAGI2-AS3
160048	2.202e-05	-8.25	LETM1
170047	2.424e-05	-9.06	PSMG3
123002	3.249e-05	-7.98	YRDC
397038	3.653e-05	1.14	ADH1B
80007	3.787e-05	-5.4	APOPT1
163070	6.163e-05	8.44	LSM11
227072	6.256e-05	1.41	ADCY5///ADCY5
273102	6.435e-05	4.22	OTX1
191073	7.029e-05	-2.1	C17orf67
146100	7.717e-05	2.39	IGSF10
240044	8.739e-05	0.873	GNG2
143015	9.246e-05	2.59	ANGPTL2
58081	9.502e-05	-5.12	CEBPG
466069	9.789e-05	5.09	BMP10
192047	0.00010123	2.85	GGTA1P
94020	0.00010843	2.17	MAOB
286103	0.00011622	1.85	TSKS
238047	0.00011802	1.52	LRTOMT
47025	0.00012395	-3.19	IDNK
274051	0.00013289	2.83	KLF11
156049	0.00013356	0.989	PARP11
461023	0.00014845	1.37	PDE1C
52083	0.00015303	-12.3	HILPDA
141006	0.0001559	-10.1	HINT2
205019	0.00015983	1.94	HPGDS
310102	0.00016347	4.07	CFP
456106	0.00016911	2.28	SMG1
189027	0.00018529	-10.5	TRIM46
492020	0.00018691	0.917	SGCG
243084	0.0001996	-1.82	C14orf177
102034	0.00020536	-8.72	ARL6IP6///PRPF40A
261068	0.00020742	2.96	AGTR1
444075	0.00020843	1.24	NXPE3
165035	0.00021368	2.34	ALPI
375097	0.000215	1.45	FNBP1
149058	0.00023215	2.02	EQTN
204060	0.00023576	-8.89	MRPS5
289014	0.00023758	1.03	PADI2
291024	0.0002596	1.69	KRTAP5-8
88058	0.00026957	2.01	STX11
319059	0.00027229	2.1	ITGAL
90008	0.00027433	2.84	F9
403012	0.00029178	4.03	ORC1
233047	0.00029343	2.13	PAX9
73032	0.0002951	-12	CNPY2
265058	0.00029914	3.56	LOC284648
204087	0.00029982	2.45	SRR
220076	0.00030335	7.71	MAPK14
100044	0.00030677	2.24	ANKRD29
203085	0.00031254	-11.3	DET1
20008	0.00031355	-2.73	KLHDC9
484092	0.0003194	1.64	MT1L
27003	0.00033308	-1.7	MTA3
168106	0.00033344	2.37	HSPA12B
481045	0.00033638	1.89	ZNF135
11002	0.00034467	-15.4	SRSF9
103024	0.0003541	1.74	RAB33B
375062	0.00037107	2.08	HELZ
92013	0.00037541	0.963	SERPINB10
204080	0.00038293	-0.775	LPAR5
260091	0.00038374	1.13	LOC149194
346062	0.00041445	1.12	MRC1
345039	0.00041659	5.83	DPH2
146072	0.00042115	-5.52	KNSTRN
269010	0.00042414	1.72	ENTPD1
225073	0.00042452	3.89	NCOA5
57003	0.00042583	-5.98	CFAP20
237053	0.00044028	-1.13	WSB2
107067	0.00044598	1.98	MOBP
249042	0.00044683	-8.54	ACAD9
260055	0.00046035	1.89	KIAA1024
444076	0.00046177	1.12	CWH43
2023	0.00046319	1.33	LINC00845
240042	0.00046647	0.844	SLC24A2
104037	0.00046992	1.32	LIN28A
198002	0.00047032	-7.62	ANAPC11
436102	0.00049434	3.23	SDC2
16021	0.00050069	-6.29	NUDT1
87010	0.00052128	-3.31	NXNL2
165041	0.0005377	2.55	KCNA4
9019	0.00055083	-5.38	UBE2O
412026	0.0005588	-13.4	PSMB1
215033	0.00055888	-3.32	DCUN1D3
144098	0.00057957	-1.27	FAM200A
145014	0.00058031	1.56	SLC22A8
100007	0.00058269	0.653	REG1B
243056	0.00059211	1.32	LOC105370987
66072	0.00059775	-13.1	LOC100131820
347075	0.00061192	1.98	RBM7
49004	0.00062524	-8.9	LOC102724927
486040	0.00063299	4.66	MYH9///SECISBP2
174044	0.00063536	5.85	SYNGR4
88104	0.00064371	0.801	SPINK2
214076	0.00065356	1.38	DRD3
277095	0.00065597	3.87	PLA2G4C
158006	0.00065733	-11.1	RER1
37048	0.00066354	-1.42	RCC1
152096	0.0006672	0.986	IDO2
242091	0.0006768	1.21	JADE2
299018	0.00069245	2.34	LOC102723665///LCOR
144005	0.00070046	1.76	RRN3P1
39070	0.00070699	-3.46	OTUB1
464091	0.00071033	2.08	FGF10
214048	0.00071831	0.907	LSS
143010	0.00073394	4.29	SLC9A9
481038	0.00073876	0.717	GFAP
81090	0.00074405	-3.29	THAP3
234038	0.00075081	2.14	POLR1B
157054	0.00075205	-1.94	SRD5A1
103027	0.00075358	2.39	MAGEA8
289088	0.00076082	1.92	ARHGAP31
82079	0.00076929	2.62	ARMCX4
280003	0.00077272	-12	ASPH
233053	0.00079863	0.982	CORIN
156027	0.00080696	-7.02	CXorf40B///CXorf40A
79074	0.00081183	3.35	DAAM2
235006	0.0008208	-6.23	ZWINT
101083	0.00082154	1.25	PCDHGC5
387103	0.00083311	1.89	NOX1
437101	0.00085326	1.97	NTN1
368048	0.00087284	2.19	PAK6
249099	0.00087472	8.15	TAS2R3
388048	0.00088365	8.49	GRB14
480099	0.00090172	0.73	LINC00494
241067	0.00090823	1.54	RADIL
154059	0.00091016	4.67	SCRN2
58038	0.00091651	1.16	EHHADH
271034	0.00092298	2.57	CD22
234004	0.00093484	-11.7	ZNF845
133038	0.00094511	1.52	PCDH9-AS3
193059	0.00095034	-2.53	FOXD4L3///FOXD4L1///FOXD4
167035	0.00095314	1.46	PKD1L1
101030	0.00096575	3.34	TP53I13
394085	0.00097477	0.835	KCNQ5-IT1
400022	0.00098338	-1.27	PPM1F
62092	0.0009846	-10.8	TBRG1
255059	0.00098674	-11.1	AP1S2
72072	0.00101141	-14.7	NME2
92002	0.00101212	-12.5	ZNF45
413071	0.0010137	2.49	TBC1D21
130016	0.00103053	4.85	FDCSP
86092	0.00103401	-11.9	NADK
122038	0.00103836	-11.6	TRAPPC3L
207027	0.00104447	7.34	LINC01140
95026	0.00105281	10.3	DPT
35002	0.00105529	-2.26	SKA2
86018	0.00108924	2.89	TSPOAP1-AS1
120017	0.00109229	-15.8	SCCPDH
152052	0.00109533	-1.13	FMR1
261011	0.0011166	-3.02	SH2D2A
165022	0.00111715	-7.27	MRPS24
53031	0.00114206	0.808	CYP2U1
331002	0.00114284	0.616	STAP1
389057	0.00114712	3.58	CACNA1C
481084	0.00114878	4.12	KCNA2
251104	0.00115614	0.822	C6orf25
10049	0.00117619	1.25	SNRPD2P2
341038	0.00117916	1.23	LOC100128885
36003	0.00118816	-12.5	SAT1
47059	0.00119005	2.06	LINC00861
232093	0.00119144	0.795	REG3G
105029	0.00119172	6.71	SHISA2
328047	0.00119928	0.596	FCN1
410034	0.00120143	1.23	CLIC5
116096	0.00122407	1.96	FBXL7
97027	0.00122589	-7.91	HPSE
387040	0.00123175	1.19	TNFRSF10D
393059	0.00123984	2.04	NENF
352039	0.00124247	1.36	OLFM2
243015	0.00124556	1.26	NFASC
67082	0.00124802	1.76	CNTN1
466061	0.00125694	1.3	SLC6A9
295056	0.0012734	1.51	NME9
225101	0.00128958	1.23	ACPT
230083	0.0012899	1.4	MFSD12
194040	0.00129593	-5.24	MAP3K13
425015	0.00130711	0.635	SLC8A2
407092	0.00132798	-11.9	SNHG1
302076	0.00133711	8.01	FENDRR
116020	0.0013385	1.08	PWAR6
289076	0.00134256	1.8	IGF1
138001	0.00135128	2.81	COPS4
164015	0.00137784	1.26	C17orf97
269101	0.00137893	3.01	PHYHIPL
305060	0.00141076	1.02	IL17A
185002	0.0014288	-6.47	TKFC
399019	0.00143231	1.19	CELF2
213105	0.00144747	1.22	HES6
399069	0.00145447	1.87	LOC100287576///DGCR5
42088	0.00145621	1.9	LMAN1L
4006	0.00146063	0.803	DAO
46061	0.00147641	0.83	ADAMTSL4
72039	0.00148246	-4.84	LOC105375839
229017	0.00148258	3.07	CDC42EP1
262041	0.00150508	1.51	PRELP
95005	0.00151553	1.07	DNAJC18
305003	0.00151945	-6.71	SLC8B1
66037	0.00152512	-7.28	RABEP2
300090	0.00153165	-10.2	EPN2-AS1
92017	0.00153403	1.53	GABRA3
263023	0.00154015	6.16	PPM1K
438102	0.001541	3.77	FBLN5
33040	0.0015421	1	GPBAR1
5001	0.0015683	4.62	FZD7
67049	0.00158052	4.35	SMR3A
204003	0.00158906	-9.52	MAP4K5
467071	0.00159123	1.73	SLC25A44
473088	0.00159659	1.05	WRB-SH3BGR///SH3BGR
94055	0.00159872	0.948	RGS7
481055	0.00160029	1.06	DMD
82026	0.0016068	0.699	LINC01359
478101	0.00160926	0.921	SOCS1
112059	0.00163034	-12.8	MYLIP
409073	0.00163615	3.32	GAS6-AS1
138090	0.0016512	-10.6	PCDHB19P
3071	0.00166324	-11.9	SLC2A1-AS1
395014	0.00167434	-1.5	PLEKHA8P1
240091	0.00168154	6.06	GAN
105054	0.00168973	-9.95	C19orf48
26033	0.0016953	-4.59	PAXIP1-AS1
493082	0.00170268	0.815	RRAD
82078	0.0017096	1.14	TMEM143
118017	0.00171547	1.36	ZNF562
298077	0.00172036	0.847	TUBA8
6036	0.00172313	6.32	MAMDC2
468101	0.00175035	0.83	TEDDM1
198041	0.00175933	-1.41	STMN1
422055	0.00176234	2.56	PER1
135082	0.00176599	3.17	GJC2
249094	0.0017687	-9.13	PRR11
209094	0.0017749	-7.58	IFT80
465059	0.00178457	1.05	ACTN1
375076	0.00179535	1.21	HPD
190065	0.00180117	-10	ZNF768
198085	0.00180933	-5.12	CACNB3
86064	0.00182038	-11.8	ITPK1-AS1
305101	0.00183243	3.08	SNX22
255104	0.00185444	1.24	FLJ10038
490073	0.00186408	3.01	COLEC12
468067	0.0018707	1.24	NANP
88034	0.00187248	-10.5	PAICS
159019	0.0018894	-2.02	MRPL11
10022	0.00190291	1.93	CLYBL
162091	0.00192305	-10.1	CENPL
225100	0.0019253	6.94	IL33
163018	0.00193427	0.537	KL
112032	0.00193429	-6.2	UCK1
388097	0.00193988	2.2	ODF3B
366028	0.00194842	0.966	EFNA2
263008	0.00195129	2.26	KIF13A
410046	0.00195417	1.76	MRI1
331020	0.0019615	3.31	KLK6
472062	0.00196949	2.06	F8
383087	0.00197686	1.61	KCNK10
222034	0.00198415	-7.21	WAC
88063	0.00199862	1.85	TRAK2
135050	0.00201406	1.71	TFAP2E
164065	0.00201486	0.822	RAD54L2
89073	0.00202576	-11.4	LOC101928231
266111	0.00204018	3.1	LOC153811
417006	0.00204182	-1.63	TMEM267
120014	0.00205286	-12.8	HCG8
352073	0.00205967	-3.44	SDF4
157025	0.00206651	-12.9	VAPA
304089	0.00206958	-11.9	PCDH1
447082	0.00207513	3.19	ODC1
383015	0.00208181	0.961	PPP1R12B
77023	0.0020952	-5.36	CDK5
183057	0.00209659	4.92	HUWE1
286100	0.00210156	2.33	TAB2
132036	0.00210369	-2.65	ACTR8
422023	0.00210447	-13.2	CCZ1B
354104	0.00210809	4.13	FMNL1
384021	0.00212171	1.95	PCDHB6
444032	0.00212834	0.856	OCLN
20072	0.00214339	-13	TRAPPC6A
471025	0.0021459	0.734	CLDN5
247040	0.00216132	1.1	NTNG1
290021	0.00217594	0.778	GPR135
104063	0.00218377	-4.3	PIGX
152089	0.00219545	-11.3	LOC101928052
128019	0.00220286	-12.9	FKBP3
177024	0.00221012	-11.6	LOH12CR2
99076	0.00222029	-11.9	MRPL48
446045	0.00223043	0.689	COG3
315054	0.00224446	0.96	APOM
331047	0.0022483	1.59	GRAMD4
108083	0.00227553	1.2	MSRB3
163051	0.00229984	0.809	HTR3A
182069	0.00231788	2.55	RCSD1
185042	0.0023223	-11.9	PIGS
251045	0.00232445	0.615	FAM86HP
111016	0.00236274	0.937	CNTF
147110	0.00236941	0.744	ARHGEF39
185008	0.00237167	-0.985	RUBCN
262040	0.00238083	1.08	ACADSB
205027	0.0023943	3.05	PREB
310043	0.00239887	1.06	PLA2G4D
152081	0.00243158	4.85	ULBP3
450092	0.00244731	2.69	ITPR1
409103	0.00245726	2.49	FRZB
118026	0.00246473	-1.8	SAR1B
92058	0.00247075	-11.4	DNAJA3
72042	0.00247994	-12.5	CACYBP
468047	0.00248117	0.927	LINC01320
212076	0.00248763	-13.3	MAMDC2///RPL24///MAMDC2
173031	0.00249126	2.18	NRP2
11039	0.00253807	-12.6	C1orf56
117058	0.00254561	-3.34	KLHDC7A
104097	0.00254801	-2.99	LOC100131000
258072	0.00254842	-1.97	PARPBP///PMCH
177089	0.00255303	1.76	UBE3B
185035	0.0025703	-0.604	ZNF790
108041	0.00258442	1.48	MORN5
151040	0.00261177	-10.7	ECI1
13058	0.00263186	-12.1	SELO
59010	0.00266124	-1.57	TAMM41
88083	0.00266435	4.58	ALKBH5
474064	0.0026653	2.12	TMEM207
205040	0.00267682	-5.26	BRAP
315102	0.00268029	1.59	TXLNG
90024	0.0026846	-4.44	GAB2
225062	0.00270514	1.31	THRA
329050	0.00270585	2.06	C7orf62
410068	0.00270748	-4.38	CPSF4
113040	0.00270811	-12.9	AK2
86073	0.00271437	-12.9	IGF2
90035	0.00273657	1.32	WDR64
99016	0.00274342	-1.74	USF2///FAM83H-AS1
205072	0.00275036	0.68	IRF2BP1
437055	0.00275445	6.38	TPD52L3
475100	0.00275496	1.03	LINC00486
282082	0.00275837	0.96	PDE4B
468092	0.00276698	1.31	METTL14
4055	0.00279265	2.07	SLAMF7
452110	0.00279685	3	ZNRD1
373108	0.00283272	2.23	TSPYL4
350069	0.00284418	-4.27	RPL32P3
234069	0.00286036	1.91	RHOJ
341036	0.00288113	1.5	WRAP53
148039	0.00288414	4.09	PARVG
94093	0.00290179	-12	EXOC7///EXOC7
208071	0.00290469	1.6	ZNF471
15083	0.00290911	-13	RPL35A
75098	0.00293808	1.17	LOC100996338
303074	0.00295285	3.82	PTPN1
415024	0.00295528	2.26	TTC28
100025	0.00295802	-12.7	EIF3M
120003	0.00297792	-12.1	NDUFB10
183077	0.00297901	1.52	OTUB2
187017	0.00298216	1.83	KIR3DL2///KIR3DL2
159026	0.00298602	6.77	MIR100HG
400058	0.00301053	3.94	STK39
189069	0.00301275	-0.938	NOP56
52089	0.00301865	1.82	C7
492089	0.00303946	0.878	KAT6B
171084	0.00304797	0.597	SCUBE2
422004	0.00305126	0.6	GKN2
112010	0.00306406	-13.2	CAPZA1
219019	0.00306712	-12.1	ACAA1
261058	0.00308297	1.21	LOC202181
441110	0.00308407	1.02	TMIGD2
227066	0.00308635	1.06	LRRC57
57030	0.00309659	-0.677	ADAMTS12
435066	0.00311115	1.27	SLC40A1
189061	0.00311344	-12.6	HNRNPA2B1
79089	0.00312889	0.95	DAGLA
196004	0.00313935	-8.33	SEC11C
231020	0.00314051	-1.39	BMPR1A
442088	0.00314222	1.6	PRDX6
494103	0.00314398	-13.2	ATP5I
237022	0.00317282	-10.7	COQ4
252030	0.00317695	0.802	OTOP3
498111	0.00318119	0.819	FGF10
149021	0.00318485	-11	GJD4
173068	0.00318877	2.14	ERC1
64080	0.00319305	-2.75	ANKRD26
207055	0.00319342	-10.1	TIPRL
160096	0.00324111	-11	EMC6
399071	0.00324773	2.78	C5orf66-AS1
169107	0.00325779	-12	LDAH
457106	0.00328157	1.61	LOC100133315
170087	0.00329872	-1.26	ZNF780B
27052	0.00329941	-0.89	ZMYM1
176004	0.00330248	-9.64	CSNK1D
118047	0.00331224	-4.51	EMC8
218072	0.00331617	-10.4	LIN52
20100	0.00333249	0.612	MIR4697HG
103020	0.00335161	-2.58	GAS8
438027	0.0033519	4.85	SORBS1
376072	0.00335474	2.88	NAA16
126031	0.00340199	-3.18	ST8SIA6
232103	0.00340845	2.19	FOXL1
426053	0.00341501	0.715	GSX1
293027	0.00342343	-1.72	PARP14
376001	0.0034336	-4.45	NDUFAF5
17057	0.00344249	-10.5	ADAR
79045	0.00345535	-6.24	HEBP1
172097	0.00347533	-12.4	C1orf123///CPT2
135068	0.0034763	2.38	CBX4
136005	0.00348061	-10.1	FDXR
313093	0.00349876	1.67	IL10
411026	0.00353858	2.66	PTER
402051	0.00355265	1.75	LOC283665
296035	0.00356311	3.12	USP54
10015	0.00356826	-1.36	OR51E1
81106	0.00360399	-9.35	ALPP
85075	0.00360649	-12.6	OCIAD2
382090	0.00366896	-4.46	SNRNP35
316018	0.0036781	5.53	RNF216P1
241033	0.00370478	1.52	FUBP3
350103	0.0037115	5.76	LMNA
244021	0.00371594	-1.05	MB21D1
137059	0.00371906	-2.65	SPSB2
152054	0.0037196	-9.94	GABRB1
312027	0.00373227	-5.8	MAGOHB
320010	0.00373889	6.75	RGS2
51107	0.00376756	0.872	SIRPB2
367095	0.00376768	3.56	FLT3
23095	0.00377494	1.1	PRDM6
240070	0.00378067	1.68	IGF1
56057	0.00378318	-1.04	AVL9
215011	0.00381264	-0.923	OK/SW-CL.58
216092	0.0038196	0.665	HAND2-AS1
156012	0.00382321	3.35	KPNA1
244087	0.00383267	-8.32	SPATA2L
99041	0.00384922	4.89	FHL1
187029	0.00387501	-1.8	LOC339807
414094	0.00388334	2.22	VPREB3
60055	0.00388909	0.564	ACSM5
229029	0.00391383	-10.8	PAQR7
70051	0.00392941	-4.7	FTSJ1
480052	0.00394014	0.642	LRCH1
246059	0.00396664	-7.32	MRPL17
218098	0.00396704	0.999	L3MBTL4
247017	0.00398791	-5.29	SUCO
372073	0.00399259	-6.23	NDUFB1
187058	0.00399347	-11.2	UQCRQ///HYAL2
309091	0.00399884	4.33	CDR2L///MED14
11038	0.00401341	-6.54	TIMM50
47008	0.00401348	-1.16	PDPK1
372048	0.00401645	0.956	PIWIL4
467106	0.00403224	2.83	HCRTR1
183003	0.00403458	-0.663	WSB1
94019	0.00403842	1.66	CYP19A1
109105	0.00405895	1.32	ACHE
59003	0.00407267	4.05	NCAM1
212021	0.00409619	-11.2	HSD17B12
411066	0.00410324	1.63	PRICKLE2-AS2
85091	0.00412686	1.84	ZDHHC11
227023	0.0041317	-3.68	IL10RB
489025	0.00416936	3.11	SMAP2
64064	0.00418407	0.914	GRID2
282016	0.00418464	2	MAP1A
147079	0.00419141	6.72	SCARA5
1023	0.00419319	-3.06	IVNS1ABP
244005	0.00419884	-4.19	TAF12
118069	0.00421449	1.88	CACNB2
189076	0.00421724	-9.44	HENMT1
48064	0.0042205	1.41	OPA3
328040	0.00422384	-11.4	SOD1
166008	0.0042265	-1.59	BTBD9
153056	0.00423258	2.8	BBIP1
354054	0.00423283	0.976	RIMS1
100109	0.00423661	-12	ARL6IP5
80005	0.00424507	1.14	RAB37
25084	0.0042486	-5.74	DDX49
98048	0.00425081	1.81	MUC12
169002	0.00425211	-12.3	SUN2
232051	0.00426147	6.83	PLN
475045	0.00429734	1.04	CNTNAP5
214089	0.00429784	1.05	PCDH18
140016	0.00429897	-11	COPS6
263039	0.00430968	1.03	STEAP3
292032	0.00432621	0.728	MBNL1-AS1///MBNL1
429096	0.00434801	2.3	AKAP6
60090	0.00444458	1.13	TSPAN33
183097	0.00445089	-8.67	BTG3
299029	0.004457	0.971	HECW1
48051	0.00446303	0.564	TSLP
194013	0.00448102	-3.93	FNIP1
234045	0.00448384	2.66	BNC2
289044	0.00451968	0.65	DNAH3
384072	0.00452097	2.8	ZFHX4
281058	0.00453337	1.29	CCDC63
429092	0.00453339	0.602	LRRC8C
279010	0.00455001	2.41	ADAMTS10
185017	0.00456392	-11.8	RPS9
67033	0.00457716	4.6	RASSF8
309023	0.00463109	-2.86	ALG13
458015	0.00463637	0.439	EXOC6B
130019	0.00464739	0.585	OGN
93095	0.0046541	0.917	NAB1
228005	0.00466361	-5.01	TICAM1///TICAM1
433012	0.0046767	-1.22	ADAT3
421108	0.00472025	1.27	MGAT5B
108097	0.00472202	1.16	LRFN5
142091	0.00479346	-3.41	RUVBL2
178072	0.00480433	0.595	AMZ1
151004	0.00481169	-1.95	MRE11A
226046	0.0048205	-1.19	ING1
121111	0.00482091	1.49	GUCY1A2
185075	0.00483535	1.59	KCNQ5
428045	0.00485222	1.17	TIAM1
221108	0.00487424	-8.64	DHRS13
66020	0.00490785	1.42	GABRA6
85061	0.00493306	2.87	RPS26P11
241018	0.00494249	-12.3	SERP1
63074	0.00495293	1.04	SLC9A5
46085	0.00495337	5.39	FAM170B
46060	0.00496501	2.58	LOC101927467
479037	0.00498919	0.821	GATA4
57031	0.00499754	-9.69	SDF2L1///TMEM201
31089	0.00501953	-5.24	RANBP3
179023	0.00503105	-12.3	COMMD6
228017	0.00503559	-4.16	ACTR3B
187020	0.00504285	-10.9	PARP1
200027	0.0050505	-10.2	OAZ2
328075	0.00505158	-9.69	NENF///TMED2
396090	0.00506361	-1.15	SRGAP2
479082	0.00510379	1.87	IGSF9B
271042	0.00512724	2.77	C1orf61///C1orf61
279072	0.00513774	1.49	OR11H4
78042	0.00515882	3.77	OSER1-AS1
59031	0.00517663	-10.1	DSTN
12058	0.00517886	-3.73	RMI2
43058	0.00520649	1.84	CLDN10
456038	0.00521731	5.28	RAP1A
2019	0.0052285	-11.2	RPS7
431032	0.0052314	1.25	SRGAP2D///SRGAP2C///SRGAP2B///SRGAP2
66027	0.00527008	-6.25	LOC730102
487065	0.00529015	1.17	LOC200830
247038	0.00531291	0.854	PNMAL1
352035	0.00531959	2.04	DEFA4
11026	0.00534798	-7.64	C12orf29
42106	0.00534881	-10.3	CCL28
227083	0.00535262	3.17	SPTBN4
60005	0.00535294	-9.46	TOMM40///BCAP29
151103	0.00536032	2.67	RAB9B
51032	0.00537376	-1.66	CBFB
374011	0.00539785	-7.11	VPS36
5025	0.00540342	0.828	RHBDL3
48008	0.00540849	6.23	ADRA1B
416047	0.00542286	5.6	GAL3ST3
204038	0.00542455	-11.2	SF3B6
89100	0.00543391	-10.4	GAMT
174107	0.00543444	2.16	CCDC81
17003	0.00548731	-4.28	MARS
314107	0.00549385	2.2	PRR5L
227111	0.00550191	1.97	SLC29A2
95023	0.00551007	0.895	FAM107A///FAM107A
96076	0.00551846	0.872	LINC00411
160089	0.00553591	4.58	SGCA
150026	0.00554761	6.05	MAPK11
221032	0.00555142	1.33	DACT1
93109	0.00557662	0.73	NDUFB3
360070	0.00558826	2.68	PHOX2A
143042	0.00560047	-12.2	USP48
285109	0.00560126	0.87	PGAP1
284083	0.00560371	0.959	LILRB4
201082	0.00562727	-8.67	ZC3H18
388062	0.00563865	1.63	ABCC8
219089	0.00564055	1.16	HIST1H2AK
176018	0.00564773	-9.7	SMARCA4
228032	0.0056528	1	SYNDIG1L
459035	0.0056594	6.24	NR3C2
193091	0.00567908	-9.68	POP5
231090	0.0057552	-10.8	TMEM203
170082	0.00577035	-3.74	MEGF6
278094	0.00577147	2.16	PNLIPRP1
98101	0.00577366	-9.06	MRPS22
79062	0.00578918	-10.1	PUF60
481051	0.00579082	-10.9	VPS4B
308055	0.00580536	-4.76	CDCP1
109089	0.00582612	-8.27	HSD17B11
235026	0.00583416	1.17	GUCY1A2
144006	0.0059193	0.908	TBC1D22B
392103	0.0059776	2.53	ARHGAP30
309048	0.00598142	1.6	LY6G5B
112038	0.00598774	-10.6	ACBD6
79071	0.00599883	-3.12	TGFBR1
205026	0.00600474	-11.4	PSMC5///PSD3
124022	0.00603315	1.1	EIF4B
200083	0.0060332	-9.04	ADSL///SGSM3
202063	0.00603351	-3.7	LOC100130429
187031	0.00604678	1.85	FXYD6
286080	0.00605446	1.29	CASQ2
437105	0.00607231	6.03	CALD1
177005	0.00608547	-10.6	TMEM87A
430012	0.00611984	1.05	ST14
298089	0.00612514	-7.63	ECT2
208100	0.0061461	-8	ATRIP///TREX1
104079	0.00615718	3.24	LRRC15
184074	0.00615876	-7.73	SENP5
219047	0.00616133	1.52	KCNN1
75105	0.00621994	-11.6	S100A11
101057	0.00623937	-2.2	TMEM187
157087	0.00624455	1.6	SEC1P
408086	0.00625317	1.06	LY86
8105	0.00627363	1.49	LINC00473
277099	0.00627614	1.25	DEPDC4
143016	0.00627935	1.52	ZNF555
482023	0.00630087	1.71	SOX18
16030	0.00630927	1.07	MOGAT1
165034	0.00632636	-11.1	NDUFAF3
227049	0.00635702	1.4	KIF3B
357074	0.00638208	1.8	C22orf24
228010	0.00640032	-10.5	YTHDF1
385046	0.00640528	-8.28	PLEKHA7
115006	0.00641735	-5.17	CDCA5
133095	0.00643347	-12.3	RNF187
44013	0.00644221	5.6	INCENP
190018	0.00645411	0.793	LOC100505622///LOC100505622
370095	0.00646172	-13.5	AKR1A1
162107	0.00647261	-11.4	RPS15
165069	0.00647354	3.11	GZMH
238053	0.00647862	0.691	COL5A3
142067	0.00649506	5.57	E2F5
376052	0.00651504	5.68	C11orf53
320005	0.00653246	0.559	CELF2-AS2
386067	0.00653521	-10.3	STRA13
282071	0.00655574	2.1	DAB1
484065	0.00658179	1.18	PITX2
422105	0.00660546	1.3	SNHG9
136016	0.00662456	2.41	LINC01270
68037	0.00662669	1.46	PDZRN3
160014	0.00665954	2.58	LOC283731
37014	0.0066729	-3.67	KIAA0556
76012	0.00669938	-9.99	ORMDL2
325076	0.00671053	1.51	NT5DC3
141093	0.00673694	0.715	PTRF
143028	0.00675701	1.79	PLCD4
337003	0.00679829	-6.31	TMEM44
141100	0.00680934	-9.23	RBPJ
170054	0.00681786	-10.5	MRPL51
79034	0.00683183	-11.2	NAE1
354055	0.00683498	1.6	ALDH1A2
388084	0.00684147	0.922	LOC100507564
270041	0.00684252	-0.476	SBF1
58056	0.00684829	-11.2	MAGED2
387109	0.00684983	1.3	CADM4
270074	0.00685073	-2.01	TBC1D7
289018	0.00685519	1.37	GHRL
58052	0.00688505	-3.22	RPA3
189082	0.00688873	-2.02	FTSJ3
244027	0.00692943	0.851	GLRB
398051	0.00693267	1.59	OLMALINC
372033	0.00693506	3.24	LOC100288306
407059	0.006938	-1.1	SPIC
18069	0.006946	-1.6	COG4
199092	0.00695226	1.22	CHRNA9
78010	0.00696619	-7.9	YAF2
356093	0.00698114	1.55	UHRF1BP1
322108	0.00699498	2.17	GPR18
107103	0.00699529	1.19	OR2C1
396103	0.00699563	6.56	RAMP1
340037	0.00702915	0.732	LOC100507616
177052	0.00703403	-11.3	RPL26
224079	0.00703724	-11	MRPL57///MRPL57
46020	0.00705121	1.24	ABR
347032	0.00706414	2.29	RANBP10
61049	0.00715449	-10.9	MGST3
187104	0.00716479	-10.9	CALM2///CALM2
262026	0.00717778	1.03	NR4A3
141023	0.00719939	-2.39	ANKS1B
272044	0.00720437	2.09	LRCH2
152024	0.00720665	0.868	TMPO
14057	0.00720898	-4.46	USE1
319111	0.00722306	1.08	BHMT2
79021	0.00722593	-10.6	MGST2
182005	0.00726181	1.26	SYNPO2
235021	0.0072691	5.18	DNMT3L
118033	0.00727647	-11.3	SLIRP///CEP128
196001	0.00732676	-0.383	KLRC4
242081	0.00732921	0.652	NOVA1-AS1
183078	0.00733824	0.527	POM121L12
129023	0.0073447	-2.24	ZNF431
34050	0.00735505	0.867	NECTIN3
431052	0.00737634	2.01	BMF
248064	0.00737954	1.96	NOL4L
114012	0.00738805	-10.9	PSMA6
156021	0.00738932	-8.28	MRPL34
492083	0.00739027	2.67	ODC1
240058	0.00740832	-3.69	SRPRB
149023	0.00741155	-5.89	GCSAML
121091	0.00741567	-2.22	CPSF6
183072	0.00741611	3.67	MYLK
137045	0.00742431	-11.2	NMD3
30055	0.00743804	3.58	FCER2
129065	0.00743912	2.32	LOC105378749
130006	0.00745085	-7.66	DCAF8
93075	0.00745896	3.7	ITM2A
188050	0.00746113	-8.11	LRRC61
400103	0.00746148	0.795	LOC729047
46035	0.00747785	-7.86	NT5C
303082	0.00748307	-1.82	TAF2
124007	0.00748339	3.03	FBRSL1
318033	0.00748534	0.883	AKT3
56023	0.00748754	-2.58	COX14
199004	0.00748789	-10.6	GATA3///HNRNPA1
187041	0.0074944	-3.69	CHAF1A
112045	0.00749892	0.758	XDH
281109	0.0075177	4.11	C16orf89
17009	0.00752231	-3.61	HNRNPA3
247013	0.0075252	0.592	PDLIM2
325018	0.00752659	-9.42	CBX3
82100	0.00752803	-6.85	ATL2
183002	0.00753888	-5.21	FAM96B
189068	0.00753987	0.55	PCDHB15
109054	0.00756773	-9.17	COA4
230029	0.00758182	-0.799	LOC401261
277063	0.00758631	-0.736	RMDN1
354096	0.00762399	0.962	TTC30A
50019	0.00763812	-9.85	LOC105378591
476040	0.00764799	0.596	NRP2
239004	0.00765611	-5.85	KRT18
80042	0.0076563	0.543	PGLYRP2
220104	0.00768139	-0.971	STX1A
470059	0.00768276	0.997	LYVE1
228104	0.00777557	-11	DYNC1H1
103037	0.00777607	-2.71	UTP20
224061	0.00778048	-7.88	CPSF7
225017	0.00779895	0.841	ALDH1A1
296069	0.00781175	1.2	TMEM132C
457105	0.00783228	2.83	CASC3
247070	0.00785258	-2.49	MKS1
226052	0.0078586	1.07	ARSB
125090	0.00786061	0.357	PNMA5
163007	0.00786074	-10.5	MRPS21
246071	0.00788179	2.85	LOC389033
58066	0.00789422	1.1	ASCL1
67019	0.00790699	0.681	DNAJC27
64001	0.00791514	-2.01	AKAP8
294032	0.00791811	-6.94	ZNF226
117068	0.00791818	-2.38	SPATS2
123033	0.00792095	1.38	BCL6
235011	0.00792356	-1.51	C1D///CCDC7
37013	0.00793852	2.58	STOX2
90072	0.00793878	-1.77	C12orf49
446066	0.00794553	4.41	PTGDS
459034	0.00800557	-8.95	PAFAH1B3
205042	0.00802468	-7.33	MORC2
308037	0.00803201	1.47	ACKR1
391061	0.00804831	1.36	NEK7
430049	0.00807953	1.08	LOC283335
481041	0.00808688	0.61	PSTPIP1
361018	0.00809349	1.11	PRKACB
464098	0.0081221	1.66	SEC14L1P1
27023	0.00813192	0.881	PRRG3
356051	0.00814326	1.78	ARHGAP5-AS1
483110	0.00815085	0.825	INSRR
43042	0.0081735	2.09	LOC100192426
286006	0.00817795	0.628	PTPN11
473052	0.00818729	1.82	APOLD1
302059	0.00818819	1.62	STX16
138102	0.00818869	0.466	OR1J2///OR1J4
298047	0.00822985	6.12	SPAG17
228025	0.00825622	0.889	FAM167B
65039	0.00828548	2.94	PNMA3
56012	0.0082934	-1.86	HELLS
31032	0.00838975	0.613	VIL1
158075	0.00839759	-10	IFT22
92060	0.00839855	-0.575	VAC14
229002	0.00840821	-6.39	SDCBP
165003	0.00841209	-10.5	ARF1
192020	0.00844309	5.79	LOC100996693///SPEG
74110	0.00845211	-11.2	SLC25A5
66096	0.00846127	1.12	TRIM3
109013	0.00849054	-1.09	MNS1
356085	0.00852783	4.28	HAND2
229092	0.0085327	-10.2	RPL31P11///RPL31
111017	0.00855628	-7.07	DYRK2
120087	0.00857769	1.64	SDPR
37089	0.00859986	2.94	KCNJ8
247068	0.00860363	2.02	DZIP1
140108	0.00860851	0.793	SIGLECL1
247006	0.00863507	0.698	CDH13
465021	0.00863941	0.72	AQP1
276008	0.00864663	-2.09	C2orf72
357105	0.00864941	-1.73	RASEF
92004	0.00866025	-0.935	RLF
198004	0.0086656	-11.1	PET100
28104	0.00866909	2.62	TRAPPC5
37047	0.00867969	-4.59	PSMB7
147005	0.00868385	1.04	DCLK3
427103	0.00870883	1.77	HOMEZ
101013	0.0087384	-3.8	GTPBP3
57098	0.00874923	-11.4	TSTD1
66091	0.00875917	-9.59	LOC100506302
32033	0.00876131	-10.6	ZMPSTE24
31029	0.0087804	4.06	OPRL1
407066	0.00882637	2.33	LINC01105
81036	0.00884377	0.976	PCDHGC3
30014	0.00885112	-2.85	LRFN3
447047	0.00885274	0.834	ZNF462
179004	0.00886263	-2.14	MAP4K4
263014	0.00887002	0.866	RIMKLA
44086	0.00888566	-1.53	ZNF33B
205098	0.00889056	3.09	KIAA0922
135096	0.00890322	-4.59	CCRL2
165020	0.00890649	5.54	ZCCHC24
300031	0.00891692	1.31	LOC101929261
214062	0.00892514	6.28	KCNMB1
276026	0.00894176	-2.07	TRMT61A
375015	0.00895053	-12.5	TIMM8B
76011	0.00896991	-9.03	GRHL3
27026	0.00897766	-1.57	RPL35A
418085	0.00898307	6.81	SSR1
289022	0.00899217	0.588	PACSIN2
118111	0.0089948	0.621	NPHS2
471081	0.00900417	0.984	PTPN22
67025	0.00901999	-9.63	TMEM11
216037	0.00903157	0.752	C2orf88
183009	0.0090321	-0.987	BPTF
105051	0.00903231	4.01	LINC01230
72069	0.00905968	0.863	ATP2B3
168038	0.00906653	1.49	SYNC
19023	0.00912287	-10.7	NDUFB2
191065	0.00915903	-9.38	DIS3L
435077	0.00916162	4.01	BEST3
108074	0.00916162	-9.24	LOC101928845
464075	0.0091629	0.579	RAX2
199094	0.00916664	-0.759	C6orf222
96037	0.00918975	0.484	LINC01056
46006	0.00919502	0.93	GABRG3
130062	0.00919803	-1.68	RAD52
57048	0.00919915	-11	COX7A2
16003	0.00921169	-4.74	ULK1
73081	0.00922105	-10.1	MCRIP1
228081	0.00922302	0.706	FAXC
252071	0.00922571	0.856	LOC339298
314023	0.00922867	1.28	LOC115110
450027	0.00924464	-5.55	STIL
396061	0.00924731	-1.7	CINP
312041	0.00926644	1.76	CEP192
135046	0.00929617	-9.15	TAF1C///MCHR2-AS1
426030	0.00930183	0.503	CRYGA
82103	0.00931071	-8.68	FTX
418050	0.00931969	1.32	TSPEAR
163072	0.00932103	-7.21	TACC3
438048	0.00932462	1.31	CACFD1
201061	0.00933144	2.97	CCDC3///CCDC3
80085	0.00934803	0.636	SYCN
411088	0.00934826	3.07	ZNF25
89022	0.00934885	-4.81	IRF7
265016	0.0093554	0.692	ADAT2
76109	0.0093657	-2.36	ZMAT5///ZMAT5
136036	0.00938552	4.39	C10orf107
231109	0.00941434	-11	METTL26
29097	0.0094583	3.14	GLTSCR1L
167008	0.00946017	-4.05	SP3
106103	0.00947141	-8	UHRF2
328013	0.00947265	0.757	UPK1B
44110	0.00948984	-4.99	CMSS1
212020	0.00951185	-10.3	TCEB1///TCEB1
177109	0.00954666	0.756	TLR5
244111	0.00955323	-0.804	PSMD5
300038	0.00956253	2.19	ERBB4
345098	0.00956559	-3.85	SEMA3D
82098	0.00957917	0.659	FAM102B
219102	0.00958887	-10.6	ERBB2
185003	0.00960933	-13.4	SERINC4///SERF2
482015	0.00961162	-12.1	DDX6
333078	0.00961601	1.23	SLC7A14
406099	0.00961939	1.18	C1orf210
441055	0.00964191	0.512	KCNAB1-AS1
204094	0.00964422	-1.2	CLPB
449012	0.00964783	2.64	LOC102724050
99072	0.00967926	-6.09	NARF
266028	0.00968303	-5.99	EBLN3P
79073	0.00970298	-8.57	ZC2HC1A
111074	0.00970466	-2.33	PRR3
388033	0.00971325	1.33	NPR2
485031	0.00972124	0.626	LOC101929511
326019	0.00972225	0.78	IL2RG
429031	0.00972731	2.11	PHEX-AS1
492035	0.00973673	1.05	CNR2
177053	0.00976011	1.08	PITX2
69046	0.00976382	2.12	TANC2
457075	0.00976979	-0.654	SLC22A4
394084	0.00980701	2.16	CDH11
96068	0.00982364	-8.78	N4BP2L2
225035	0.00983245	-5.57	SNRPG///SNRPG
378060	0.00984392	1.13	LAMB3
285112	0.00985004	-11.9	ZNF621
286022	0.00986635	-1.54	LOC100996447
104003	0.00986954	-2.37	NCBP3
271037	0.00987923	1.4	CMKLR1
114021	0.00989011	0.654	SLC27A6
26003	0.00992782	-0.932	COA1
279026	0.0099495	4.08	AP1G1
103105	0.00996148	0.612	MEF2C
60035	0.00997623	1.82	MOB3C
357047	0.00998549	0.825	ZAP70
267071	0.00998733	1.3	CSGALNACT1
409024	0.00999611	1.8	LOC285505
363059	0.0100494	4.72	LINC00674
414066	0.0100517	2.75	RXFP3
136089	0.0101213	-10.6	DARS
224055	0.0101259	0.435	MAP7D3
292064	0.0101296	2.53	GVINP1
445095	0.010135	0.666	PRRC2A
466097	0.0101516	1.64	SVIL
247112	0.0101835	-4	COMMD4
29040	0.0102491	1.68	LOC554206
72065	0.0102677	6.05	RGS1
481083	0.0102684	1.06	EYA4
166036	0.0102703	2.87	IGDCC4
446019	0.0102886	1.21	RPL15
30006	0.0102906	-4.07	POLR2F
248028	0.0102988	1.61	PCDHAC2
357082	0.0103187	2.42	LINGO2
179101	0.0103234	1.46	COPZ2
357088	0.010355	2.38	NEUROG3
366037	0.0103581	2.22	SERPINA3///SERPINA3
114037	0.0103646	-10.1	HSBP1
237109	0.0103821	0.73	MRPL37
123090	0.0104016	-9.87	TMEM261
251063	0.0104072	-1.14	ATPAF1
463055	0.010413	0.512	KIF19
317079	0.0104161	-0.643	LY6K
401080	0.0104339	2.66	LOC105370424
155026	0.0104554	0.866	LCE6A
53110	0.0104841	-11.2	TNFRSF21
15042	0.0105156	-7.8	MRPS25
143057	0.0105374	2	SLC4A4
118055	0.0105385	1.33	SLC10A2
79044	0.0105717	-10.8	STX8
32026	0.0105898	1.61	JMJD6
95017	0.0105913	1.44	ADAMTSL5
246050	0.0106175	-8.45	DPH7
151105	0.0106293	-3.64	SEC61A1
353060	0.0106512	-4.16	MIGA1
123094	0.0106535	1	RB1
264066	0.0106597	0.53	NID1
219046	0.0106804	2.78	LY9
68098	0.0106959	4.44	OBSCN
131008	0.0107	-1.4	TTC33
71032	0.0107065	-2.03	LINC00472
256041	0.010708	-5.93	NPLOC4
336092	0.0107145	1.36	LRRC37A5P
480098	0.0107318	0.47	LOC105370178
28095	0.0107361	-3.67	MCM5
95012	0.0107475	-9.96	DDX27///DNTTIP1
422048	0.0107519	3.63	SORBS2
280109	0.010771	-4.35	TELO2
56001	0.0107879	-4.16	UBAP2
230030	0.0107965	-7.58	RMI1
336001	0.0108009	-2.56	TRAF3IP2-AS1
438075	0.0108127	0.992	SLC45A1
72107	0.0108209	-6.66	WDR18
322088	0.0108297	-0.644	RAB17
72051	0.0108903	0.82	TNFAIP3
82092	0.0108916	0.397	MAP6
247105	0.0109054	1.57	DTNA
269111	0.0109247	1.33	BOC
123097	0.0109468	-6.25	POLR2H
222078	0.0109486	-0.951	XRCC2
128006	0.0109723	-2.07	DNAJC19
277004	0.0109729	0.794	CTSG
406067	0.0109832	4.5	ARHGEF37
205009	0.0109921	-6.51	PHIP
253060	0.0110233	-10.8	SLC44A3
86103	0.0110434	-3.47	PTCD1///ATP5J2-PTCD1///PTCD1
256054	0.0110766	-7.42	NIPSNAP1
78035	0.0110783	-3.42	LOC286154
218010	0.011081	-1.19	CHRNA5
319038	0.0111062	0.734	SLC25A48
347049	0.0111188	0.815	AGBL5-AS1
399070	0.0111382	0.868	MIRLET7DHG
19104	0.0111484	2.49	FYB
98001	0.0111512	-7.3	SPAG5
94073	0.0111525	1.77	MPP5
287083	0.0111746	-0.634	LOC100506314
440030	0.0111979	1.83	CDC7
457030	0.011202	1.28	EMILIN2
120010	0.0112059	-5.64	HIKESHI///HIKESHI
412032	0.0112099	3.66	KCNMA1
191060	0.0112138	1.67	FCRL2
18108	0.0112206	1.44	TUBG2///TUBG1
324016	0.0112353	3.33	RERGL
288023	0.0112383	-2.89	WRNIP1
347010	0.0112575	-5.08	CAMSAP3
271031	0.0112715	-11.2	RGS16
431023	0.0113012	0.499	COL4A2
163023	0.0113098	-10.1	PUM1///PUM1
141027	0.0113135	0.905	TAF5
247021	0.0113173	1.23	COX10
316106	0.0113304	0.831	CRK
467063	0.011337	2.78	OR4C6
273032	0.0113467	-0.566	LCT
11044	0.0113683	-8.99	ZNF622
325055	0.0114329	-0.617	LOC283028
483067	0.0114471	4.38	FEZF2
269013	0.0114789	-11.1	RPL37///RPL37
86097	0.0115043	0.561	INSM2
110080	0.0115043	-8.36	ANXA4
454013	0.0115294	-9.36	NDUFA3
262080	0.0115394	-9.52	RPS27A///RPS27A
434035	0.0115797	1.2	CLDN12
304046	0.0115915	0.723	YEATS2
178020	0.0116061	0.685	CPB2
149004	0.0116107	0.815	CCDC144NL-AS1
308028	0.0116152	0.545	NOL7///RANBP9
273034	0.0116201	1.11	LOC102723847///MGC39584
105036	0.01164	-7.59	ACVR2B
444082	0.0116521	1.31	SERPINA9
125006	0.0116773	1.11	RBM20
66052	0.0116773	1.63	NUDT7
180050	0.0116786	2.87	LOC101927357
144048	0.0117435	0.856	DUSP22
286047	0.0117519	-8.73	SCNM1
361047	0.0117823	0.678	ELN
1048	0.0117854	0.539	SDK2
111079	0.0117886	1.66	DDIT4
144012	0.0117954	-5.61	PGLS
434005	0.0118147	-6.89	RBCK1
11025	0.0118155	-2.06	DUSP23
235067	0.0118367	1.91	MYO1F
268106	0.0118469	2.97	ZNF785
79060	0.0118788	0.812	SNPH
69094	0.0118867	1.25	LDB3
340049	0.0118951	0.947	CAND2
280014	0.0119047	4.74	NGEF
462036	0.0119178	0.632	PNPLA5
166026	0.0119306	1.03	NAT8L
499060	0.0119461	-1.92	NCDN
479056	0.0119784	0.851	CCDC97
95025	0.0119819	-0.938	RNF216
457060	0.0119837	5.13	GTF2A1
18004	0.0120214	-3.36	ABCF1
246052	0.0120232	-8.48	COG8///PDF
132043	0.0120368	-9.41	SMIM19
82106	0.0120611	-8.87	ZC3HAV1///ZC3HAV1
395032	0.0121096	0.923	LOC100507412///RNA5-8S5
395010	0.0121133	0.56	CPA5
278031	0.0121178	0.506	DPAGT1
11059	0.0121398	-10.1	RPP21
92109	0.0121422	-7.02	NFKBIL1
114063	0.012147	-7.35	TMSB10
441042	0.01215	0.601	FLG-AS1
406003	0.0121616	3.24	ITIH5
412039	0.0121671	1.79	LOC105379499///FLJ45482
261039	0.0121814	-2.13	CACTIN
455075	0.0121822	1.51	GPR173
459099	0.0121969	2.48	MIXL1
105060	0.0122054	-2.62	ZNF696
101071	0.0122106	0.899	ZNF74
198093	0.0122121	-9.77	NDUFA1
37024	0.0122388	1.17	C1orf54
327025	0.0122831	-12.6	RPS19BP1
284048	0.012318	5.07	BCL11B
144022	0.0123389	1.11	LOC101928004
119081	0.012342	-8.31	LOC100505549
94013	0.0123467	-4.66	USP14
53058	0.0123864	0.812	RBPJL
183105	0.0124142	-6.8	MYL6B
333001	0.0124412	0.55	TAS2R13
81085	0.0124606	-8.3	MAPK6
302047	0.0124722	-2.59	IKBIP
151099	0.0124782	-7.31	LOC100287525
158097	0.0124834	0.572	MYOG
384064	0.0124867	0.652	RFX7
325029	0.0124963	1.02	VGLL1
463049	0.0125004	1.3	LINC01300
406068	0.0125196	0.934	LOC102546299
144076	0.0125502	0.609	WRAP73
174021	0.0125653	0.456	HLA-DRB5///HLA-DPB1
382062	0.0125726	-2.39	PFDN4
353091	0.0125856	-1.02	NECAB3///NECAB3
256047	0.0125917	3.15	SHOX
361053	0.0126122	0.803	MS4A4A
228102	0.012654	-6.37	GNPAT
409082	0.0126803	0.909	EPHX2
350062	0.012681	-11.2	WASF2
130105	0.0126877	-8.53	COPE
372088	0.0126909	0.7	RANBP2
242090	0.0127007	5.66	RPL3
375051	0.0127019	5.16	ZNF556
221101	0.0127347	-10.7	PPIL3
479093	0.0127445	3.01	WAS
343086	0.0127843	0.972	YIPF7
436032	0.0127846	1.96	THBD
354065	0.0127917	1.12	UCN3
145009	0.012793	3.69	LPO
115050	0.012812	-4.74	P2RY4
270076	0.0128393	0.64	ABCD2
489026	0.0128433	2.36	TTC21A
151014	0.0128562	-10.7	AURKAIP1///AURKAIP1
269064	0.0128667	2.18	C1S
407053	0.0128747	0.437	LOC100996249
247062	0.0128858	0.453	EZH2
51005	0.0128904	0.683	PPIF
415036	0.0128932	-4.37	RINL
373022	0.0128941	0.864	LINC01527
436030	0.0128944	5.31	PMS2P5
476076	0.0129035	0.634	OTUD7B
285042	0.012913	1.03	LOC101929473
117101	0.0129234	-4.94	TEX9
67035	0.0129609	-3.98	NUP62
120094	0.0129675	-10.1	UQCR10
27030	0.0129706	3.21	OR52D1
473081	0.0129779	1.39	CHST11
200006	0.0129802	0.822	TRAF6
148068	0.0129976	0.688	CATIP
40099	0.0130039	0.927	RASD2
165016	0.0130056	1.25	TBC1D20
151017	0.0130064	0.511	LOC101927686
75068	0.0130083	-4.45	DDX54
48002	0.013016	2.5	WNK4
246108	0.0130314	1.72	RHPN2///RHPN2
300059	0.0130515	0.795	TTLL10
94012	0.0131125	-4.17	RAB40B
84081	0.0131265	4.78	SALL1
151109	0.0131494	1.4	ACOX2
351052	0.0131939	1.62	SUPT3H
172019	0.0131962	0.49	ALOX15B
356044	0.0132152	-0.588	MICAL3
98023	0.0132237	-10.4	MRPL45
324039	0.0132495	1.16	AK4
261110	0.0132672	1.81	EDA
36053	0.0132705	-2.34	PXMP4
426057	0.0132973	0.921	SLC2A13
186042	0.0133246	0.57	RTP2
160064	0.013342	0.429	SVOP
380051	0.0133489	0.706	RASSF6
125056	0.0133709	0.668	CHRM4
75060	0.013431	-10.1	CHCHD10
74026	0.0134391	-10.1	ERH
141107	0.0134963	2.53	WNT6
146085	0.0134996	-3.78	MFSD12
273020	0.0135106	1.48	GDNF
75011	0.0135112	-7.7	LEMD2
137093	0.013514	0.813	SNRPE
214052	0.0135396	4.99	LINC00690
373068	0.0135786	-1.23	AMACR
121046	0.0135995	-11.4	HSPA4
132100	0.0136185	-7.94	SFTPC
309066	0.0136742	-0.744	EXOSC2
441019	0.0136896	-2.54	PAQR6
377035	0.013694	2.09	CD300E
227009	0.0137134	-5.76	CSNK1E
415062	0.0137205	2.31	PTPRN2
30058	0.0137236	-0.927	BMS1
221016	0.0137261	0.406	SERPINA11
67032	0.0137311	-3.82	FARSA///FAM104B
109109	0.0137594	2.71	CDK20
426052	0.013763	1.16	KLF17
82093	0.0137792	1.79	TPTEP1
195067	0.0137847	-0.628	ERBB2
59028	0.0138088	-10.5	NAA38
460086	0.0138214	0.653	CUEDC1
213092	0.0138302	-1.13	PAM
37020	0.0138534	3.12	PLEK
334089	0.0138537	2.57	WARS
390086	0.0138587	-1.06	ELAVL1
454007	0.0138616	1.88	FAM135B
311008	0.0138804	-12	ADIRF
76030	0.0138896	0.731	LOC285804
240047	0.0138911	-10.3	EIF2S2
131021	0.0139403	-1.44	IQCK
77065	0.0139535	-12.4	PTMA
93068	0.0139798	-4.65	KHDRBS1///PTMA
487077	0.0140094	1.2	ZBTB44
248107	0.0140285	0.534	LOC100507468
338031	0.0140375	3.47	PROCA1
209080	0.0140677	-9.75	TMCO1
379095	0.0140699	5.21	FAM53B-AS1
386049	0.0141253	2.09	MYO7B
428089	0.0141264	1.41	CACTIN
289017	0.0141319	-2.34	CBR3
82099	0.0141584	-8.75	ERO1A
59043	0.0141611	1.38	ARHGAP20
421088	0.0141682	1.03	UBL4B
44017	0.01417	3.47	XKRX
241075	0.0141709	1.59	FXYD1///NTPCR
198051	0.0142159	-1.98	NDUFB6
446024	0.0142218	6.43	C2orf40
465056	0.0142436	0.722	LOC105371622
179037	0.014261	0.688	UBE2R2
64007	0.0142743	1.54	PYGO1
81061	0.0142778	-3.76	LOC642862///RHEB
500048	0.0143009	3.77	PKDCC
131081	0.0143365	-1.19	FGF14-IT1
72036	0.0143494	-4.16	COX11
392097	0.0143906	1.45	C10orf54
37063	0.0143931	-1.11	DNMT1
216079	0.0143996	-1.07	SPAG9
36087	0.0144158	-9.63	CCT2
289028	0.0144422	4.15	GCM1
234010	0.014445	0.697	AMER3
109075	0.0144461	-10	PTRH2
184060	0.0144973	-0.568	RNASEH2B
124057	0.0144976	-2.37	NDUFAF6
114049	0.0145274	-5.74	PTK6
399082	0.0145303	1.75	OR2W1
103071	0.0145548	0.665	PHEX
426015	0.0145684	3.03	HCST///IMMT
441035	0.0145722	-5.36	ERVW-1
46027	0.0145817	-9.88	GDI2///ADD1
115047	0.0145913	2.74	ADAMDEC1
179052	0.0146069	0.758	PRR15L
179013	0.0146091	1.31	LOC100049716
120045	0.0146318	-7.39	SRM
68004	0.0146335	1.16	LAMB2
177082	0.014648	0.546	FLI1
274002	0.0146574	-10.2	EEF1D
56019	0.0146731	-9.87	ANKRD10
103045	0.0146852	-3.75	CREG1
103097	0.0146977	-8.63	ACOT8
168003	0.0147241	-1.65	C12orf42
357011	0.0147264	-4.14	TMEM107
83010	0.0147445	1.3	LOC101928144
372080	0.0147548	-3.77	CXCL16
285089	0.0148063	-4.02	FAM76B
165100	0.0148231	-1.31	ARIH2
478045	0.014832	0.365	HEATR5A
240041	0.0148358	2.07	WNT10B
156075	0.0148412	-11.3	HSP90AB1
103086	0.0148559	-10.2	DYNLT1
354108	0.0148629	-0.921	KLF8
195026	0.0148685	-8.87	LMCD1
185038	0.0148811	-2.31	NOL12
479091	0.0148834	1.38	IL25
268098	0.0148992	2.42	RTF1
278052	0.0149573	-12.6	IGF2
498090	0.0149727	0.451	LOC105376166
143027	0.0149765	-7.96	TRPT1
109084	0.0150169	0.826	SPHK2
268072	0.0150263	0.986	PAX2
272058	0.0150318	0.988	CACNB4
94054	0.0150346	-1.69	CDC20
124030	0.0150471	-2.22	RNF219
247074	0.0150812	0.861	KIAA0408
477058	0.0151043	0.487	PDGFD
19034	0.015122	-6.18	TBCB
246025	0.0151385	-1.05	N6AMT1
44034	0.015142	2.05	SLC17A9
61009	0.0151447	-1.98	CHD1
438064	0.0151459	0.502	LOC105372444
150055	0.0151662	2.28	LOC107986192///PDE5A
37006	0.0151733	0.953	ITIH2
179060	0.0151787	-11.4	PPA2///PKD2
174010	0.015196	-2.29	TIGAR
470083	0.015255	1.15	RBFOX3
272059	0.0152676	-12.3	UGGT2
212039	0.0152811	1.02	CIRBP-AS1
231068	0.0152921	-8.72	SNRNP200
260088	0.0153239	5.57	RXRG
118110	0.015333	1.7	CD244
160104	0.0153356	-9.82	FDPS
430055	0.0153447	3.02	SLC38A3
319108	0.0153482	0.503	IFNA8
312003	0.0153586	0.87	C1orf21
93025	0.0153801	0.562	KCNS1
39013	0.0153809	0.697	SLC4A3
270010	0.0153939	-5.07	DENR
25089	0.0154065	-8.19	GABARAP
166023	0.0154345	1.92	NOL9
180009	0.0154454	0.448	SPATA22
94006	0.0154573	-9.68	TRIP6
243091	0.0155056	0.375	LOC340357
60097	0.0155316	-1.21	GID8
58021	0.0155547	5.46	SLCO2B1
146048	0.0155561	-1.12	MTPAP
214002	0.0155565	0.788	SLA
443026	0.0155661	1.45	GPR61
248014	0.0155726	0.5	PCDHB12
373078	0.0155891	0.381	DPPA5
290012	0.0156067	0.605	LOC105370832
105014	0.0156131	-0.669	S100A5
192012	0.0156487	-2.42	RBBP9///RBBP9
117040	0.0156515	3	CYYR1
195005	0.0156642	-4.62	ETV6
40014	0.0156688	-9.4	FAM110A
105011	0.0156796	-4.26	FA2H
224007	0.0157134	0.93	UBE2D3
298096	0.015775	-7.77	SUMO3
453100	0.0157859	-9.51	C12orf60
427078	0.0158048	1.09	ZNF695
118004	0.0158293	-1.03	TBC1D23
183027	0.0158383	-9.6	COX5A
115036	0.0158584	1.86	GPR31
66076	0.0158636	1.68	SLC46A3
38111	0.0158674	-8.97	ZNF862
489052	0.0159091	1.77	PTTG1
286104	0.0159208	-3.2	PRDM10
205018	0.0159293	0.551	HIC2
170040	0.0159351	-2.44	C11orf80
235097	0.0159994	0.765	GALNT8///NDUFA9
376062	0.016055	2.65	RAB30
130110	0.0160632	0.494	CABP1
471100	0.0160646	0.562	MGAT4EP
314106	0.0160704	0.864	ZNF385D
118094	0.0160945	-8.2	PSMD8
18032	0.0161005	1.12	ADCY3
163045	0.0161136	1.18	GINS2///GINS2
21018	0.0161173	0.565	ISL2
158076	0.0161267	-10.7	SKIL///SKIL
212062	0.0161559	-9.46	RPS14
466046	0.016185	3.22	NAV2-AS4
478038	0.01622	0.733	SLCO3A1
60096	0.0162299	-3.63	ZNF148
22086	0.0162322	-8.94	SNRPF///SNRPF
445053	0.0162533	-4.12	ERO1A
302024	0.0162621	3.64	SLC5A5
93011	0.0163419	0.766	NMT1
16096	0.0163507	0.85	PCAT29
81022	0.0163634	0.485	FOXQ1
37096	0.0163694	-5.53	ITPA
66028	0.016377	-0.698	UBALD1
280004	0.0163821	-1.27	FZR1
109018	0.0164168	-0.73	MS4A3
58041	0.016425	-5.76	DCLRE1C
340033	0.0164261	-2.6	KHSRP
124102	0.0164372	-8.99	ISX
176078	0.0164389	0.672	LOC101928417
499021	0.0164538	0.428	CD5
487032	0.0164637	1.17	SBSPON
392076	0.0164776	-0.582	RICTOR
25006	0.0164821	-10.1	DYNLRB1///DYNLRB1
296066	0.0165129	0.593	SRPK2
457013	0.0165147	1.67	PCDH7
37040	0.0165152	0.501	LILRA3
79019	0.0165552	0.775	PLXND1
56099	0.0166171	-3.27	KIF15
261095	0.0166254	2.17	KCTD12
37066	0.0166267	1.88	SPRY3
484037	0.016656	1.85	HYOU1
227063	0.0166646	-9.13	EFHD2
315072	0.0166818	1.39	C12orf42
37002	0.0166851	-3.17	NOC2L
34089	0.0166966	0.965	FMO2
484098	0.0166997	3.48	SELM
412010	0.0167012	1.13	MS4A14
373101	0.0167017	1.79	BST1
106083	0.0167082	-9.44	SH3TC2
134031	0.0167121	0.765	DPP6
306005	0.016721	-3.8	CASC9
39022	0.0167291	-3.01	ZNF587
21032	0.0167356	0.464	ACTL8
97048	0.0167406	1.77	NRG1-IT1
137017	0.0167553	-2.56	DDX55
367005	0.0167717	0.358	DEPDC1
33102	0.0168478	0.729	PCNX3
199103	0.0168523	-1.05	DEF8
405047	0.0168875	3.59	CFAP100
446098	0.0169222	0.442	FBXO47
92049	0.0169283	1.37	BRCAT107
127047	0.0169635	-10.3	UBC///METRNL
408092	0.0169762	1.65	TMEM35A
31036	0.0169863	0.956	MMP20
76004	0.0170115	0.747	SLC25A27
77079	0.0170714	-3.42	ATP2A2///ATP2A2
10083	0.0170805	-1.91	FASN
328090	0.0170863	1.16	TRPC4
31053	0.0171139	2.55	ALAD///ESRP2
492050	0.0171206	2.84	LINGO1
298112	0.0171255	-0.473	EIF1AY
163005	0.0171334	0.902	RAB11FIP3
191099	0.0171973	-1.29	FBXO45
188029	0.0172213	-8.53	PPP1R35
264072	0.0172543	0.768	C1orf101
180108	0.0172727	-3.75	RASAL2
187019	0.0173132	-1.29	RNF41
35023	0.0173231	1.25	CLEC2B
352036	0.0173546	-2.12	IAH1
184049	0.0173648	-0.75	AMMECR1L
19031	0.0173664	-2.18	HLA-E
46111	0.0174013	-7.78	LAMC2
8004	0.0174387	-2.59	ETV4
257007	0.0174415	-7.44	RALGAPA2
30032	0.0174468	1.47	OR51B5
475078	0.0175114	-1.36	EML2
231042	0.0175328	3.08	DOCK2
328031	0.0175692	4.94	DIXDC1
436101	0.0176024	0.914	F3
38026	0.0176374	2.37	STOX2
409061	0.0176524	1.13	BICD1
335108	0.0176876	0.989	GLIS1
270059	0.0177292	-0.977	XAB2
438077	0.0177382	2.2	GPHA2
463053	0.017752	1.07	ATP13A5
441075	0.0177563	2.39	DENND1C
393056	0.0177993	2.22	LOC100287497
66025	0.0178201	0.424	LOC105371312///NBPF8
235046	0.0178421	0.64	SLC16A4
394101	0.0178437	0.786	PAK5
396055	0.0178789	-0.916	ARMC1
220002	0.0178874	-3.18	SLX4IP
288021	0.0178957	1.61	LINC01339
53095	0.0179217	-8.53	BLCAP
72007	0.0179293	-8.42	NDUFS6///HMGN2
440101	0.0179339	-10.5	WDR86
102061	0.0179419	-1.59	SV2A
425047	0.0179484	1.54	CREB3L2
195105	0.0180148	-0.57	ZCCHC14
267056	0.0180335	-8.76	EHMT2-AS1///EHMT2
322040	0.0180439	1.36	CTXN1
44075	0.0180451	-10.3	RPL29
224023	0.0180567	0.817	CSF2RA
68095	0.0180698	-6.59	GLT8D1
417002	0.0181141	-3.64	KLHL12
374085	0.0181248	0.939	RPS6KA2-AS1
51033	0.0181357	0.688	MEP1A
19010	0.018139	0.534	ADGRB1
439079	0.0181422	-3.29	AURKB
57010	0.018157	-5.26	ATP13A2///ATP1A1
100094	0.0181631	-11	EIF3G
122030	0.0181698	-2.18	HRH1
322011	0.0181741	-1.78	PPP1R12C
68025	0.0182139	0.996	FOSL1
392012	0.0182164	-5.09	GEMIN7
240104	0.0182241	3.11	MAGEA11
372087	0.0182283	-10.6	COQ4
250050	0.0182467	4.15	PREX2
102048	0.0182513	0.687	FAM178B
394018	0.0182766	0.588	LAIR2
81076	0.0182999	0.39	PRDM2
229069	0.0183014	0.401	ANXA9
189074	0.0183151	-2.2	C1orf116
144066	0.0183884	1.27	A1CF
349093	0.0184018	-1.93	LOC100132942
428042	0.0184162	0.866	LINC01346
82055	0.0184376	2.97	LINC01301
108032	0.0184413	-1.17	RPSAP58
424049	0.0184431	1.07	SLC24A1
24040	0.0184463	-0.609	SLC26A11
26069	0.0184637	1.37	ARHGAP42
243026	0.0184791	-3.8	TGIF2
151074	0.0184896	-8.86	HGS
125055	0.0184984	-9.34	RPL23A
346097	0.0185535	0.826	MTM1
346111	0.0185708	0.684	FHIT
16084	0.0186049	-9.51	FAM120A
63082	0.0186099	-9.96	ATP6V0E1
402097	0.0186292	1.99	GPR101
319006	0.0186345	-11.1	PARK7
73043	0.0186502	0.533	MPZ
437043	0.0186657	0.961	CDO1
217007	0.0186718	1.69	BPIFB4
354111	0.0186845	-2.19	HDAC7
306087	0.0187043	2.11	DLG2
319023	0.0187087	0.751	CCDC178
118062	0.0187092	-5.37	ELK1
101048	0.0187414	-8.91	ANAPC5
165051	0.0187418	-0.918	AXIN1
218007	0.0187536	0.475	CC2D2B
57002	0.0187545	-0.754	RASA2
109025	0.0187631	0.724	AP3B2
80112	0.0187845	-0.489	C10orf88
200076	0.0187875	-0.792	TCTE3
135060	0.0187906	1.79	KCNAB1
192006	0.0187939	-4.02	FAM214A
162067	0.0188075	-2.95	HSD17B7
237100	0.0188544	0.712	DGKH
311016	0.0188961	1.49	OR4D2
2034	0.0189004	-9.88	RPL7
46050	0.0189047	1.63	LOC105377938
144047	0.0189174	5.59	TNFSF12
159040	0.0189257	-9.12	CASC4
459101	0.0189279	2.33	SEMA3G
174008	0.0189458	-9.54	COX5B
4062	0.0189624	-11.1	NME1
230048	0.0189638	-0.661	CCDC89
256097	0.0189835	1.75	TMEM255A
186060	0.0190264	-4.88	DDX42
426095	0.0190286	2.4	TCF4-AS1
314099	0.0190473	-9.9	LINC00493
59037	0.0190535	2.32	ITK
262086	0.0190855	0.667	LOC729173
156074	0.0191176	1.16	LINC00473
84031	0.0191252	0.509	PRELP
95007	0.0191525	-1.11	CDHR2
382068	0.0191543	-9.96	UQCRH///UQCRHL
363112	0.019181	4.57	NFIX
11052	0.0192021	-1.32	TSR3
190022	0.0192167	-9.96	PPARG
123070	0.0192306	-4.1	HIGD1A///HIGD1A
457098	0.0192494	1.58	SORBS3
33061	0.0192509	4.38	PPP1R18
493008	0.0192581	0.369	KRT10
11017	0.0192799	2.44	OXER1
473017	0.0192839	0.887	POLR3G
233097	0.0192934	-4.2	TMEM236
150005	0.0192973	-2.38	COMMD9
81084	0.0193051	-8.87	SUGT1
60047	0.0193226	0.785	CEP250
100010	0.0193531	0.865	UGT2B11
373012	0.0193596	-12.3	PSCA
17086	0.0193675	1.97	PRKCQ
298086	0.0194144	0.684	C15orf38-AP3S2///ARPIN
405052	0.0194575	1.75	HUWE1
421095	0.0195023	0.76	FAM78B
143076	0.0195279	-2.92	PIEZO2
366076	0.0195292	-11.8	RPL36
156041	0.0195428	0.704	CRYGD
107039	0.0195554	0.635	T
204088	0.0195557	-8.57	IER3IP1
285054	0.019582	2.37	SYDE1
157092	0.0195831	-2.17	AGPAT1
224008	0.0195922	-2.2	MCM3
363026	0.0196016	0.851	SARS
298062	0.0196044	-10.8	MTA1
103080	0.0196265	-3.33	FICD
484009	0.0196833	0.661	ARHGEF1
140054	0.0197173	-3.34	GEMIN6
151067	0.0197321	1.04	TCL1A
161087	0.0197529	0.439	MAGED2
183050	0.0197967	-1.4	LOC102724933
351080	0.0197994	3.65	C7
81048	0.0198252	-9.03	ZFP62
443023	0.0198534	0.856	LOC101929384
396075	0.0198647	0.76	RASL12
151097	0.0198749	-6.74	SIRT7///SIRT7
209079	0.01988	-1.31	LVRN
362025	0.0199524	0.934	LGALS2
478062	0.0199709	-10.9	LPCAT4
101058	0.0199839	1.36	FAM151A///ACOT11
436052	0.0199916	-9.55	ATP5J2///ATP5J2
15021	0.0199946	0.486	LINC01590
151039	0.020044	-0.997	MRPL58
179096	0.0200576	-1.03	CASP4
431096	0.0200647	-10.2	PRR13///PRR13
246017	0.0200824	-3.22	AMZ2
174079	0.0201141	5.36	FAM222A
450083	0.0201253	3.98	ITGAX
22030	0.0201326	-9.47	ZFP36L1
497038	0.0201666	0.31	ETFDH
244105	0.0201761	0.427	S100Z
74029	0.0201786	0.567	FAM179A
182093	0.0201798	-9.6	C1orf94
60062	0.0201818	-1.69	ZCCHC10
444066	0.020196	-1.84	FAM224B
131094	0.0202246	3.14	ZNF747
240099	0.0202285	0.48	BATF3
187052	0.0202455	0.953	B3GALT2
476085	0.0202533	0.916	HAVCR2
231004	0.0202915	-0.866	NAALAD2
59090	0.0203032	1.49	ST7L
79048	0.0203345	-10.2	TAF15
249091	0.0203486	-1.44	ZNF76
475064	0.0203736	-1.73	FLJ12120
105033	0.0203852	-4.45	AP5Z1
2006	0.0203881	-3.5	UBA52///TPM2
81066	0.020389	-2.27	MUS81
331101	0.020421	-3.19	TMEM74B
105095	0.0204392	-1.25	NCLN
428034	0.0204536	2.2	OR1D2
224036	0.0204685	-8.91	HSFX1
235025	0.0204794	1.61	ART4
278032	0.0205023	2.11	SIGLEC17P
122064	0.0205764	-3.86	MACC1
407010	0.0205781	-0.488	TMEM220
307058	0.0206184	4.97	CACNG2
273109	0.020622	-11.8	RPL34
31005	0.0206499	-0.851	MPHOSPH6
269056	0.0206565	-10.7	HIST3H2A
121027	0.0206671	-1.51	CHFR
154095	0.0206817	-3.78	STX16
248068	0.0207323	-9.19	ATXN7L3B
441030	0.0207535	0.479	GNRHR
156042	0.0207681	0.678	SEMG2
451017	0.0207768	0.888	IQGAP3
384086	0.0207829	3.46	DNPH1
57006	0.020828	-2.05	CCDC51
21103	0.0208786	2.07	PLEKHS1
359055	0.0209292	-3.45	ZNF451
235103	0.0209476	-1.24	SECISBP2L
58042	0.0209621	-6.44	RABEPK
141038	0.0209705	-3.33	C1GALT1
221061	0.0209907	-0.421	CDC42SE2
284040	0.0210358	-7.59	NXPH3
292040	0.0210373	0.848	LOC105371905
250008	0.0210501	-2.22	SCFD2
202059	0.0210709	-0.8	TEX10
17112	0.0210794	-0.551	RGCC
331069	0.0211074	-11.1	AAGAB
326090	0.0211092	1.14	APMAP
372017	0.0211115	-8.29	FOXK2
319070	0.0211788	1.01	ATG2B
57035	0.0211828	-5.48	ANXA11
413024	0.0211992	0.612	OR4C6
207101	0.021203	-0.87	ZBTB45
355072	0.0212113	-9.64	CD63///CD63
139031	0.021221	1.44	STAC2
21005	0.0212236	-6.27	LGALS1
246011	0.0212684	-10.1	SHFM1
271003	0.0212881	0.334	MAB21L1
17106	0.0213122	1.37	TMEM100
52042	0.0213156	-0.647	LOC100128288
106032	0.021337	-4.05	RASAL2
404083	0.0213593	-1.63	EIF3J-AS1
221052	0.0213944	-1.28	RBM45
182044	0.0214079	-1.7	ARVCF
130055	0.0214199	2.47	FERMT2
284062	0.0214405	5.24	FMNL3
221011	0.021441	4.37	SNED1
256048	0.0214843	0.673	ANO3
226045	0.0214918	-0.466	DNMBP
463026	0.021492	1.8	IGSF11-AS1
146065	0.0215019	-3.74	C14orf93
174072	0.021503	-1.13	NCBP3
86048	0.0215716	-9.32	RPS15A
34065	0.0215987	0.368	LOC100130872///SPON2
205105	0.0216292	-7.08	SOX4
305004	0.0216326	-2.27	DUSP8
92037	0.0216336	0.595	LMOD3
438040	0.0216345	5.03	DPY19L2P2
480040	0.0216498	3.08	CDC37L1
63043	0.0216532	1.58	KIAA0922
48071	0.0216595	4.22	HADHA
74022	0.0216607	-2.38	FAM35DP///RHEB
145059	0.0216696	0.64	SPIB
268025	0.0217287	0.755	AAK1
408016	0.02173	1.24	KCNN2
444047	0.0217487	2.07	AMIGO3
48006	0.0217498	0.424	ADARB2-AS1
185097	0.0217541	1.8	GPX3
9012	0.0218068	1.77	VENTX
285074	0.021833	0.965	SPINK6
93058	0.0218559	2.08	ACAN
63026	0.0218792	0.844	SPRR2D///SPRR2C
157060	0.0218956	0.99	SLC17A4
204045	0.0219426	-6.29	CHTOP
121066	0.0219662	1.43	PRUNE2
302045	0.0219731	-0.739	ZNF133
470010	0.0219774	-10.3	UBE2C
30061	0.0219895	0.531	EFNB3
211039	0.0219931	1.06	TAS2R41
338087	0.0219959	0.86	KANSL1
370038	0.022014	-5.69	MEST///MEST
366068	0.0220245	0.862	HCG26
9055	0.0220578	0.348	LOC157503
417086	0.0220775	-1.24	DCUN1D4
140009	0.022083	-9.37	SPINK1
31060	0.0220837	-9.78	COX6B1
224047	0.0220996	1.25	NECAB1
304019	0.0221006	4.12	SNCA///AP2B1
123048	0.0221104	0.516	SLC4A8
166016	0.0221238	-4.21	PRKRIP1
331083	0.0221283	2.13	LINC01556
235065	0.0221336	0.877	OSCAR
204067	0.0221391	0.426	TNFRSF14
179094	0.0221693	0.347	FRMD6
485065	0.0222343	1.69	LINC00443
155107	0.0222485	0.765	THRA1/BTR
474032	0.0222616	0.58	FAM110B
178037	0.0222983	1.25	MAFTRR
444008	0.0223374	0.507	DOK6
35064	0.0223556	0.758	EFCAB5
205082	0.0223728	-9.61	ADD2
266083	0.022373	0.49	GPIHBP1
15003	0.0223842	-3.34	SNF8
491078	0.022407	-0.571	ARHGEF3
392009	0.0224922	-6.03	ZNF24
184011	0.0225105	-1.09	TEX30
463005	0.0225112	1.77	LOC100509780
247032	0.0225255	3.2	HSF2BP
417057	0.0225433	3.74	SRP68
35094	0.0225452	0.836	FGL2
12051	0.0225484	0.751	RAB4B
389060	0.022567	0.78	TP53BP2
105018	0.0225954	-9.21	ANXA2
489022	0.0226025	0.323	SLC6A17
47022	0.0226393	0.7	MEFV
78025	0.0226464	-6.01	PPAN
42036	0.0226787	1.58	LOC100288238
283010	0.0226811	3.45	LOC100129408
70037	0.0226965	0.765	LOC101929646
14064	0.0226975	4.5	WNK1
254010	0.0227754	6.47	CCDC80
46038	0.0227827	1.11	CMIP
206105	0.0228041	-9.56	BAZ2A///BAZ2A
429089	0.0228091	1.09	COQ10A
81007	0.0228139	0.86	RUNX1T1
15109	0.022819	-2.95	RPS6KA3
141066	0.0228428	0.943	ROPN1L
57021	0.0228854	5.29	SPARCL1
114084	0.0229012	-2.19	UBFD1
359060	0.0229013	0.639	MYH15
389101	0.0229078	1.26	SLC30A8
395081	0.0229248	0.885	TRAF3IP2-AS1
24024	0.022932	1.61	STX11
94111	0.022933	0.422	NKX2-5
50035	0.0229382	1.18	LOC440700
176003	0.022969	-3.47	ID1
157074	0.0230042	1.02	ACSL6
333016	0.0230587	0.732	DNAJC12
58034	0.0230604	1.3	ADAMTSL2
204034	0.0230648	0.784	LRRC37A7P
163031	0.0230988	-10.2	AIG1///AIG1
119012	0.0231023	-0.841	LOC102723989
269026	0.0231044	1.57	FGF7P3
246109	0.023123	-1.53	RHBG
196080	0.0231306	1.91	GNG7
196026	0.0231531	-1.26	LOC105373383
76033	0.0231787	0.871	GDAP1L1
93004	0.0231887	-4.4	MTA2
472023	0.0231924	0.315	CXorf51B
473079	0.023207	2.77	TFCP2
385087	0.0232321	3.81	RBCK1
328039	0.0232752	3.39	CPXM2
255090	0.0232984	0.766	MGA
118018	0.0233153	-2.08	TTC17
211055	0.0233885	-0.755	LOC286437
392034	0.0234138	-9.33	FAM111A
183056	0.0234274	0.882	SPEF2
25013	0.0234389	-0.998	RBM41
100073	0.0234561	-0.754	C21orf91
445065	0.0234747	1.2	PROKR2
72005	0.0234793	-9.09	ARHGDIB
315065	0.0234808	-9.17	TTC3
193104	0.023508	1.01	KCNIP2
201072	0.0235156	-7.93	AARD
476069	0.0235201	0.612	PPARGC1B
143077	0.023551	-9.78	HYPK
230023	0.0235696	-1.48	IFT80
280053	0.0235827	0.928	EPYC
500042	0.0236052	1.48	C11orf16
186090	0.0236136	-1.21	PCDH12
10090	0.0236741	0.483	SERPINA5
492034	0.023692	0.556	CDKN2D
240086	0.0237041	1.19	FAM26F
257085	0.023708	1.05	DUSP10
427037	0.0237185	0.814	ATP11A
37075	0.0237275	0.665	CCR8
249111	0.0237416	1.21	HSD3B2
300105	0.0237472	0.958	MANEAL
355039	0.0237527	-1.56	UFC1
29052	0.0237674	-0.99	SEPT4-AS1
483002	0.0237873	1.28	CLECL1
38065	0.0237973	1.03	ENKUR
59050	0.0238098	-10.6	ARL6IP1
56083	0.0238101	2.6	HIF3A
485079	0.0238235	-10.5	TCEB2
400107	0.0238316	-1.4	PLK3
117075	0.0238328	-2.9	NADK2
156100	0.0238552	-1.33	AIFM2
153016	0.0238585	0.983	TEP1
25033	0.0238791	1.03	AVPR2
271069	0.0238929	4.18	IL18BP
441089	0.0239065	3.6	PRRT2
481088	0.0239474	0.72	WLS
218019	0.0239507	-8.41	RAB2A
162093	0.0239512	-8.17	LINC00887
129064	0.0239586	-9.9	ZNF83
81087	0.023978	-1.52	ARMC5
17037	0.0239859	0.543	SLC25A42
420094	0.0240223	2.43	MEIS1
247011	0.0240289	-1.72	SPTLC2
72033	0.024039	-5.18	BAX
452076	0.0240452	-10.2	OAZ1
337084	0.0240652	1.01	LOC100287497
383044	0.0240843	1.38	WDR91
95065	0.0241065	0.919	NDUFA4
237024	0.024154	0.524	AMTN
73102	0.0241761	-5.38	OSBPL2
13041	0.0241901	-8.8	NOVA1
311112	0.024197	2.42	SPON1
88019	0.0242442	-2.72	ATRX
17018	0.0242459	0.374	ZNF346
79035	0.0242546	0.92	PIM2
344039	0.0242546	0.811	GATA6
388065	0.0242557	-10.2	COPE
204095	0.0242757	0.652	GPR176
65093	0.0242833	-8.99	ANAPC13
461112	0.0243294	2.19	LOC728353
393016	0.0243594	-0.559	SENP7
51093	0.0243626	0.88	BTNL8
297057	0.0243924	-9.2	SYNGAP1
472041	0.0244101	1.32	INA
32093	0.024434	-1.43	GALNT5
490109	0.0244556	0.613	B4GALT1
396096	0.0244747	-8.7	ESF1
321009	0.0244828	2.13	MAP3K12
107068	0.0244886	1.01	TRPM5
261042	0.0245006	1.26	CRTAP
312028	0.0245433	0.583	MAGEE2
235033	0.0245434	-2.74	CD164
340032	0.0245537	3.01	LOC283674
198020	0.0245749	-1.98	CFAP45
351105	0.0245775	-11	UQCC2
396097	0.0245776	-2.61	ASPM
26048	0.0245855	-8.76	PRKAR2A-AS1
339104	0.0245932	0.7	ARSG
6079	0.0246186	1.17	CORO6
276013	0.0246232	-8.09	RPRD1A///RPRD1A
361081	0.0246274	0.524	CCDC88C
255070	0.0246298	-9.23	SUFU
241039	0.0246374	-5.91	WAC-AS1
108048	0.0247054	2.17	SAT2
463098	0.0247297	3.76	ATP2B2-IT2
320052	0.024739	7.89	CRYAB///RPS2
46015	0.0247516	0.495	VAMP1
143064	0.0247551	-9.74	CYFIP1
267072	0.0247651	-3.21	BLM
270062	0.0247832	-1.88	DEFB4A
245023	0.0248167	0.614	RPL28
110083	0.0248607	0.327	LOC146513
484083	0.0248809	2.28	TRPC5OS
11074	0.0248809	1.14	BCAS3
191019	0.0248942	0.679	CLDN17
204011	0.0248964	0.863	BAG4
198088	0.0249018	-2.88	ZNF37BP///ZNF37A
249037	0.024939	-2.13	SPATA5L1
232015	0.0249443	1.34	MFNG
414107	0.0249469	1.97	SPIN4
137003	0.024951	1.14	CHRM1
105068	0.024959	-1.93	ARFGAP2
438051	0.0249824	1.1	PGBD3///ERCC6
438001	0.0250004	0.375	KRT27
290034	0.0250087	0.332	HSPB7
300100	0.0250091	4.33	NLRC5
345032	0.0250326	0.848	NRP2
198061	0.0250349	0.772	CALCA
448062	0.0250555	-9.68	PAX8-AS1
43035	0.0250604	1.31	NLRP13
422036	0.0250999	1.42	TBC1D22A
232044	0.0251561	0.504	DSG3
130077	0.025157	-9.76	CTDNEP1
413015	0.0251656	7.07	LINC00442
96062	0.025167	4.01	CHKA
184015	0.0251702	0.402	C10orf82
236041	0.025196	-7.48	LOC101928902
88047	0.025196	-9.1	SLC6A13
207062	0.0252049	1.37	DUSP4
444034	0.0252434	1.62	PHOSPHO1
31047	0.0252518	1	MYO5A
190088	0.0252638	0.878	SETDB2
252053	0.0252648	-3.9	LOC100132790///LOC100128348
359089	0.0252968	4.84	NPAP1
100058	0.0253476	-8.66	RPL13
271079	0.0253527	1.82	PTH2R
233082	0.0253648	2.01	USP22
242027	0.0254194	0.427	HSPA6
45072	0.0254367	1.49	DLGAP1
156093	0.0254446	1.25	CTLA4
58067	0.0254451	0.682	PTGER2
151021	0.0254593	-2.43	SAP30BP///RPS20
14020	0.0254604	-0.633	CASC15
43095	0.025462	0.451	MTERF4
171085	0.0254771	0.757	C7orf73
352088	0.0254797	2.56	PACRG-AS3
453024	0.0254875	-7.62	PPARA
110067	0.0255392	-8.95	GSTK1
393061	0.0255574	-3.77	TIGIT
74082	0.0255682	1.66	HSPB2
296019	0.0255848	0.773	PSMG3-AS1
56006	0.0255995	-7.72	SNHG8
472099	0.025604	1.99	MED12L
49068	0.0256289	1.7	ROBO2
311024	0.0256291	1.4	TOMM40L
69031	0.0256386	1.41	ABI2
37004	0.0256443	1.53	NLRP1
4076	0.0256539	2	KCNA6
60006	0.0256671	-2.86	UTP6
253096	0.0256953	0.507	LINC00654
159007	0.0258162	1.19	NTF3
470053	0.0258185	5.29	PRL
468061	0.0258206	-6.6	WBP2NL
114041	0.0258223	0.534	SERPINF2
201096	0.025846	-8	DGCR8
327050	0.0258782	-0.912	LOC105378577
11060	0.0258805	-6.94	TAX1BP1
49071	0.025882	0.815	GRID1
98073	0.0258955	2.32	ANKRD11
434043	0.0259173	-1.87	FUT3
40106	0.0259337	0.566	CXorf57
262076	0.0259475	-0.952	STIP1
48080	0.0259594	0.474	PLEKHM3
145069	0.0259983	1.3	TULP1
477079	0.0260123	1.82	GLIPR1
24055	0.0260359	0.431	TTN
312055	0.0260564	-1.48	ANO10
30007	0.0260821	0.37	FCGR2B///FCGR2B
356096	0.0260916	-10.4	RPL27
112060	0.0260994	-2.82	NUP37
207031	0.0261055	0.327	VEPH1
351049	0.0261111	0.883	ARID5A
165087	0.0261166	-6.22	ZNF688
228047	0.0261402	-6.13	HMG20B
64056	0.0261504	0.409	IL3
436038	0.0261592	-10.7	NDUFS5
39037	0.0261681	0.485	RAB39A
64048	0.0261879	-1.3	MTVR2
121088	0.0262158	0.501	SSUH2
62104	0.0262261	0.357	LOC101928324
236108	0.0262309	-8.38	DBI
121100	0.0262558	-1.25	MCCC2
341106	0.0262574	-5.38	SCAMP1
179074	0.0262664	-6.65	C21orf59
476083	0.0262859	0.811	CENPP
37073	0.0262978	0.865	FAM20A///FAM20A
90044	0.0263076	-9.58	HSPE1
429053	0.0263288	1.09	DNASE2
414015	0.0263414	-9.96	EXOC3L2
380055	0.0263513	0.722	ZNF75A
136042	0.0263739	0.955	RNF126P1
88082	0.0263874	0.679	NME8
190093	0.0263879	-5.53	EIF2AK2
320092	0.0264002	1.83	LINC01134
38096	0.0264016	3.03	HIVEP3
205090	0.0264099	1.4	PZP
230024	0.0264287	-8.95	ZNF329
150010	0.0264602	0.452	LOC100506474
428073	0.0264714	2.17	KCNJ2
221025	0.0264715	5.83	LMO3
499027	0.0264777	0.628	FUT4
214097	0.0264838	-3.21	USP7
184081	0.0264872	-8.95	DNAJC8
277021	0.0265073	-2.85	NMD3
56016	0.0265538	-2.91	EZR
160034	0.0265945	0.642	SLC26A3
51024	0.0265953	4.6	OR52H1
73056	0.0266118	-3.11	ESCO1
2061	0.0266198	-7.63	RPS25
234056	0.0266565	-8.31	LOC100132077
162095	0.0266567	-7.11	HOOK1
247026	0.0266793	0.635	ZNF510
173072	0.0266811	-0.896	TTC26
385051	0.0267094	-10.2	PSMC2///SMAD1
165071	0.0267132	3.19	KIRREL
388027	0.0267317	2.2	CD34
235062	0.0267392	-3.37	NDUFV1
325028	0.0267421	1.18	FLJ12825
435023	0.0267561	0.355	PRMT5-AS1
479075	0.0267815	-9.22	RNF125
156102	0.026807	0.658	REM2
61031	0.0268637	-3.01	CHMP1A
52005	0.0268777	-1.55	CCDC189
112037	0.0268992	-1.3	RALGPS2
206032	0.0269304	-4.05	LINC01234
249015	0.0269369	1.65	DRICH1
35076	0.026958	-9.97	MRPL53
350099	0.0269594	-1.54	UBE2Z
39108	0.026962	1.22	DKFZP586K1520
249100	0.0269886	1.15	SNX8
477024	0.0270238	1.78	STAT3
229051	0.0270499	1.11	DIO2
266090	0.0270518	-1.34	SKA2
478015	0.027113	0.359	PGPEP1L
296005	0.0271699	0.381	STK4
347058	0.0271752	-1.2	PTRH1
445103	0.0271785	0.614	C1QB
163096	0.0272109	1.26	NAV3
273040	0.0272236	0.64	KLRC3
49053	0.0272352	0.512	KIAA1109
315004	0.0272378	-7.88	STX17
52024	0.027244	-0.462	LOC284825
101036	0.0272717	1.25	PAX8-AS1
323010	0.0272813	0.615	LINC01146
146062	0.027356	0.476	LOC101928460
121034	0.027361	-9.21	CTSH
42071	0.0273684	0.418	ERICH1
186025	0.0273926	-0.804	MECR
82048	0.0274081	1.61	MAMSTR
334029	0.02742	3.52	TMEM55A///TMEM55A
227044	0.0274611	0.347	TRIM54
168080	0.0274681	-6.05	HSPB11
144091	0.0274935	-7.11	CALM1
274010	0.0275198	1.45	NTRK3
81010	0.0275249	0.662	AASS
403053	0.02754	-9.69	MRPS12
185066	0.0275401	1.59	ATP5L
257023	0.0275485	-9.4	NBPF8
484069	0.0275727	3.52	LOC642533
303088	0.0275794	0.803	KCNA5
427067	0.0275892	1.1	LINC00326
21047	0.0276021	-8.18	TCF25
395073	0.0276034	-4.51	ACOX3
354030	0.027643	1.24	LINC00933
496046	0.0276631	-2.19	MTF2
65018	0.0276742	-0.688	ZNF616
428016	0.0276815	2.76	LINC00433
405087	0.0278085	1.77	LOC440173
57059	0.027827	-3.51	PHLDA3
202006	0.0278397	0.558	FOXH1
269105	0.0278446	-2.22	YIPF2///YIPF2
19112	0.02785	-1.19	TNIP1
305059	0.027875	4.9	LOC107986192///PDE5A
37008	0.0278793	1.28	RNF157
194035	0.0278978	-0.899	TEX41
405081	0.0279328	2.82	CUTA
88096	0.0279552	-3.56	PLOD3
206087	0.0279626	-8.24	KRT18P59
481009	0.0279842	-7.93	FLOT1
471047	0.0280089	1.02	CNTN6
205029	0.0280113	-7.99	HDGFL1
98015	0.028027	-5.42	PGS1
333015	0.0280518	0.455	DNTT
57063	0.0281056	-9.05	COX7B
132050	0.0281106	0.607	LRRK2
39077	0.0281501	-9.15	ATP6V0B
[truncated: 1,054 more rows]

## Sheet: GSE100926
ID	P.Value	logFC	GENE_SYMBOL
A_23_P10025	3.49e-05	3.61911	NELL2
A_23_P31725	0.001516	3.41995	BLK
A_23_P129665	0.0021231	2.96093	ITGAD
A_23_P80242	0.0022202	2.20773	SEZ6L
A_24_P95723	0.0024928	3.32828	KIAA0125
A_33_P3423230	0.0033551	1.74121	PCDH19
A_33_P3413741	0.0034963	-2.35862	OXTR
A_33_P3280346	0.0035246	1.60068	LOC100130857
A_33_P3358943	0.0036242	2.0724	GRM2
A_23_P154784	0.0038693	-3.41329	BPIFB1
A_23_P395582	0.0041545	2.69043	ZFP42
A_33_P3308872	0.0042173	2.4051	POM121L1P
A_33_P3221723	0.0045211	2.74654	MGAT4C
A_33_P3415551	0.0046134	2.51154	GPAT2
A_33_P3267330	0.0046994	1.65211	HAR1B
A_23_P88678	0.0048424	2.17875	C15orf27
A_24_P75917	0.0051364	2.18912	CCDC144A
A_33_P3255290	0.0051434	4.00486	JAKMIP2
A_23_P18362	0.0052147	2.71834	SLITRK3
A_32_P137980	0.0057392	2.35419	PCDH11Y
A_23_P112859	0.0058926	-2.95496	CST1
A_23_P66827	0.0060136	1.58753	FAM106A
A_23_P156390	0.0061832	3.98234	JAKMIP2
A_33_P3254844	0.0062832	-3.05858	CEACAM7
A_33_P3366028	0.0074799	1.77876	C20orf118
A_24_P164505	0.0075017	2.54482	FAM106CP
A_23_P401055	0.0077566	4.17467	SOX2
A_33_P3339246	0.0080507	2.31543	LHX8
A_24_P229025	0.0083302	3.05227	GRIA3
A_23_P94472	0.0087388	3.88465	FBP2
A_23_P47034	0.0088315	2.0516	HHEX
A_32_P204239	0.0091471	1.77763	CDHR3
A_23_P94800	0.0091559	1.26045	S100A4
A_33_P3328251	0.0093786	-2.08344	LOC100288018
A_23_P91636	0.009552	2.72331	POM121L9P
A_23_P428129	0.0095561	1.69162	CDKN1C
A_23_P118203	0.0095843	-2.26355	ZG16B
A_33_P3415280	0.0102032	-1.9741	CABYR
A_33_P3312779	0.0106627	-1.72431	PRSS33
A_33_P3369401	0.0106866	-2.00999	CYP24A1
A_23_P70843	0.0109743	-2.17977	BPGM
A_23_P64121	0.0109767	-4.31024	C11orf41
A_23_P10980	0.0109908	3.49985	LPHN3
A_23_P68240	0.0110091	1.80931	GPAT2
A_32_P4985	0.0115148	1.64675	CAMTA1
A_33_P3279629	0.0116698	1.38328	UCN2
A_33_P3220813	0.0121505	1.82592	TXLNB
A_23_P44436	0.0124345	-2.17542	GKN1
A_33_P3237927	0.0128853	2.19967	ARHGAP4
A_32_P146113	0.0131674	2.06962	C6orf81
A_23_P217319	0.0135673	2.54465	FGF13
A_33_P3380502	0.0137138	1.49137	GPR85
A_23_P328740	0.0138291	-2.80792	NEURL3
A_23_P207911	0.0140117	2.00407	TRPV2
A_33_P3331120	0.0140465	1.40833	HSPBAP1
A_23_P8981	0.0141831	3.37707	STAR
A_23_P136870	0.0142152	-1.21724	MAGEA6
A_23_P4161	0.0142178	1.2336	ARSG
A_33_P3331996	0.014324	-1.44805	LOC100509860
A_24_P38081	0.0143867	2.36638	FKBP5
A_33_P3221203	0.0144858	-2.87803	MMP13
A_24_P336759	0.0147199	1.22715	MCL1
A_23_P329768	0.0147386	2.03673	GREB1
A_23_P319598	0.0147409	1.84095	C4BPB
A_33_P3397763	0.0152296	3.1709	TNFSF9
A_33_P3424328	0.0157765	1.85046	RAB44
A_33_P3307836	0.0158424	3.46117	LRRC7
A_24_P135322	0.0161241	1.18592	NRP1
A_33_P3295098	0.0162197	-1.21558	ESYT3
A_23_P120125	0.0164217	2.39138	COLEC11
A_33_P3380252	0.0165168	-1.78305	LOC151760
A_33_P3792370	0.0171361	2.21938	LOC285375
A_33_P3311750	0.0172775	2.03932	CCDC144A
A_33_P3302957	0.0179009	1.65783	PLEKHG4
A_23_P28815	0.0181941	-1.86038	CYP24A1
A_23_P51126	0.0183419	2.54839	IL1RL1
A_24_P237175	0.0184046	-1.85887	CST2
A_32_P385667	0.0184458	1.22231	MAGEB10
A_23_P82503	0.0186922	3.83931	PEG10
A_23_P7325	0.0189305	2.85498	BST1
A_33_P3390580	0.0193614	2.29455	CCDC144A
A_23_P64828	0.0196291	-1.9099	OAS1
A_33_P3290089	0.0198389	1.51878	LOC100505585
A_32_P12994	0.0200861	1.73918	LOC440900
A_33_P3260964	0.0203071	-2.29016	LOC731779
A_33_P3258617	0.0206741	1.25162	PLIN2
A_33_P3459365	0.0207619	1.23183	LOC339894
A_33_P3236906	0.0208214	-1.29071	LINC00271
A_23_P121374	0.0210861	2.2243	SEMA5B
A_24_P228302	0.0216412	-1.4206	CEACAM7
A_33_P3367596	0.021777	1.17735	CLCN4
A_33_P3253476	0.0223462	1.23115	NBPF10
A_33_P3266550	0.0223662	-1.6521	ABO
A_23_P351913	0.0225794	-1.4371	LRRN4
A_23_P335388	0.0227139	1.16015	C17orf78
A_23_P15101	0.0227683	-1.70037	TMC5
A_33_P3246513	0.0228421	1.81228	DIO3
A_33_P3851023	0.0229366	-3.19843	NRXN3
A_33_P3407895	0.0229465	1.11209	RINL
A_33_P3227079	0.0231241	1.69418	PPAPDC3
A_23_P109785	0.0235433	-2.21471	NR1I2
A_33_P3373273	0.0235951	-1.2958	SLC15A1
A_23_P209129	0.0237812	3.08198	LAIR2
A_24_P187774	0.024102	2.1351	SVEP1
A_23_P371076	0.0242626	2.22166	KLF12
A_33_P3213645	0.0246686	-3.25937	ERN2
A_23_P166993	0.0247792	1.09136	EPHB1
A_23_P129085	0.0250954	2.823	SPESP1
A_33_P3385266	0.0251245	1.65694	ABCC6
A_24_P320163	0.0251688	1.08969	PPBPL2
A_33_P3240951	0.0252671	1.29127	DPF3
A_33_P3216467	0.0253359	-2.55161	FAM83E
A_33_P3379644	0.0253895	1.19183	ALDH1A1
A_24_P145529	0.0254972	-2.17465	CYP4Z2P
A_24_P117029	0.0260768	2.96664	LDLR
A_33_P3365228	0.0261957	1.86304	SEMA5B
A_23_P101905	0.0263153	1.47606	APC2
A_23_P30122	0.026353	1.25153	IL2
A_33_P3307840	0.0265152	2.64832	LRRC7
A_33_P3230663	0.0266218	1.73534	LOC100130232
A_33_P3264200	0.0269903	2.68381	EGFEM1P
A_23_P69141	0.0273321	1.04761	DYNC1LI1
A_24_P88266	0.0274438	1.93027	PROX1
A_33_P3582789	0.0275816	-1.40279	FLJ44087
A_33_P3219050	0.0277798	-1.1571	LOC100128571
A_23_P147900	0.0278229	1.48629	POU6F2
A_23_P118615	0.0280458	3.92403	ABCA8
A_23_P157926	0.0280739	2.49798	LINGO2
A_32_P70818	0.0282735	-2.18073	PAX9
A_33_P3261636	0.0283957	-2.00622	OR1M1
A_33_P3296846	0.0285304	-1.85177	TMPRSS4
A_33_P3328863	0.0286708	2.1205	PNMAL2
A_33_P3212092	0.0289031	1.08839	PDCD4
A_23_P321846	0.0289256	-2.78043	KCNS1
A_23_P3038	0.0290342	-2.5364	GPX2
A_33_P3225625	0.0291549	2.62786	TARP
A_33_P3309031	0.0297648	-1.29185	C4orf36
A_23_P10232	0.0297665	1.06992	BANK1
A_33_P3236676	0.0298049	-1.71374	C9orf152
A_33_P3354464	0.0303309	-1.93982	LOXL1
A_24_P10226	0.0303567	1.5866	SEMA6D
A_33_P3410026	0.0303928	-1.11615	KIAA1324
A_32_P99019	0.0304593	-1.59963	FMR1NB
A_23_P128470	0.0305566	2.59036	CLEC12A
A_33_P3322999	0.0306201	2.60786	C10orf105
A_33_P3306894	0.0308081	-2.14985	C11orf41
A_32_P405759	0.0310514	-1.87089	COL22A1
A_23_P214208	0.0312133	2.78641	CNR1
A_24_P83455	0.0313653	-1.81997	C1orf126
A_23_P28948	0.031493	1.82682	REM1
A_23_P15727	0.0315914	2.14778	FKBP10
A_19_P00317822	0.0320057	1.0671	XLOC_006486
A_33_P3223056	0.0320661	1.93831	ADAMTS10
A_23_P103812	0.032645	1.867	FAM5C
A_24_P406814	0.0327608	1.14859	FAM53B
A_33_P3272948	0.032822	1.17379	C17orf107
A_33_P3241831	0.0328475	1.15868	MAGEC1
A_23_P110764	0.0332436	3.49577	MYOT
A_33_P3216610	0.0333887	-1.82791	TMPRSS4
A_33_P3266898	0.033519	2.38693	DSC3
A_23_P211252	0.0335567	1.08822	LSS
A_24_P345209	0.0337099	1.30397	DYRK3
A_32_P170397	0.0337851	2.46756	LOC100289090
A_33_P3374378	0.0337996	-2.36497	GTDC1
A_33_P3298861	0.0338952	1.04041	SLC12A8
A_33_P3290303	0.0341378	2.30615	LOC100128278
A_33_P3316278	0.0341481	1.5034	ABCC6P1
A_23_P161135	0.0341668	1.35652	LEPR
A_33_P3332581	0.0341723	3.02133	EGFEM1P
A_23_P204304	0.0343463	2.47109	PTPRO
A_32_P150086	0.0344602	-1.78254	ANKRD20A5P
A_33_P3415092	0.0346835	1.14731	CLCN5
A_19_P00321597	0.0347298	1.39577	XLOC_011117
A_33_P3389023	0.0351155	-1.28321	SRD5A3
A_24_P110799	0.0352068	1.13752	LSS
A_32_P13151	0.0352445	-2.5001	ANKRD20A9P
A_33_P3410507	0.0352469	1.14343	CEP170
A_23_P144549	0.0352632	-2.8899	IBSP
A_23_P308032	0.0353828	1.01695	NUP98
A_23_P345460	0.0353956	1.93767	PLEKHG4
A_24_P49427	0.0357096	-2.15762	KIAA1486
A_33_P3273125	0.0358113	1.20824	FAM106CP
A_32_P35947	0.0358577	1.40247	LOC728763
A_19_P00320804	0.0359929	1.61446	XLOC_009766
A_23_P40847	0.0360867	1.36252	CHST2
A_24_P410610	0.0361265	1.37914	DPYD
A_33_P3486059	0.0361991	-1.70059	C1orf195
A_23_P150609	0.0362035	3.70951	IGF2
A_23_P383258	0.0363794	-3.66848	GDA
A_23_P64792	0.0364145	1.16725	KCNMB4
A_33_P3331831	0.0368008	2.41445	DKFZp451A211
A_33_P3318581	0.0368523	-1.56513	PLOD2
A_33_P3344504	0.0370996	1.54404	APBA2
A_33_P3226955	0.0371263	1.1114	NRP1
A_23_P4494	0.0372355	1.56508	DSC2
A_24_P49349	0.0373119	0.988033	RABGAP1L
A_23_P55251	0.0374229	-1.46035	ITGA3
A_33_P3404974	0.0374766	-1.05894	OPN5
A_33_P3352970	0.0374938	-1.23343	IRAK2
A_33_P3318117	0.0375422	-1.60734	CYP3A7
A_33_P3216746	0.0376008	1.93387	LPHN3
A_24_P937306	0.0376908	1.16521	AP1S2
A_23_P18913	0.0378436	1.0231	OR2V2
A_19_P00321403	0.0381403	1.42987	XLOC_005952
A_32_P21579	0.0386274	0.949313	TRDMT1
A_33_P3229156	0.0387024	1.99424	SLC17A9
A_23_P120103	0.0387477	-2.4187	KCNS3
A_23_P110052	0.0388349	-1.70997	FOXL2
A_33_P3326634	0.0391152	1.66974	GPC3
A_23_P705	0.0392039	0.971397	OR10R2
A_24_P161973	0.0393007	1.6085	ATP11A
A_33_P3235776	0.0394899	0.877502	FAM184A
A_33_P3354823	0.0396401	2.01182	BTBD19
A_33_P3398862	0.0397401	-1.12575	RHOB
A_33_P3343972	0.0400345	-1.86267	RSPH1
A_23_P102950	0.0402029	-1.93475	RSPH1
A_23_P160968	0.0404744	-1.63339	LAMC2
A_23_P348253	0.0404952	1.02549	CDHR3
A_33_P3305655	0.0405662	-2.0389	NBEAP1
A_33_P3301709	0.0407074	1.1009	GNG4
A_23_P4808	0.0407184	0.993692	PTGER1
A_23_P34066	0.0407625	-1.21228	IL9R
A_23_P402670	0.040977	-1.90257	CD1A
A_23_P118042	0.041257	0.869046	LRRC36
A_33_P3821350	0.0412647	-0.95997	PRO2012
A_23_P436284	0.0412741	0.85181	OSTBETA
A_23_P139786	0.0413394	-1.0812	OASL
A_23_P85269	0.0418237	2.55931	TTN
A_23_P49643	0.0418385	1.18933	GRAP
A_23_P159952	0.0419522	2.13556	BEX1
A_32_P524904	0.0421241	-2.92225	C11orf86
A_19_P00317034	0.0424088	-1.50063	XLOC_003457
A_33_P3401902	0.0425963	-1.75886	ANKRD20A2
A_23_P113553	0.0426268	-1.21919	MAGEA11

## Sheet: GSE61615
ID	P.Value	logFC	GENE-SYMBOL
A_23_P386356	0.000836	-3.4259	KIF12
A_33_P3379926	0.001324	-3.04329	SLC17A4
A_23_P73571	0.00146	-3.20108	MUM1L1
A_23_P3065	0.001495	-5.55432	C14orf105
A_23_P103328	0.001647	3.39158	PTGER3
A_33_P3267577	0.00199	-3.87469	SEMG1
A_33_P3354847	0.00216	-5.43386	C9orf171
A_23_P8702	0.00264	-3.19693	PIP
A_23_P91636	0.002896	2.39134	POM121L9P
A_23_P76249	0.002947	2.76086	KRT6B
A_19_P00322291	0.003077	2.9414	XLOC_012046
A_23_P56578	0.003177	2.74073	VIT
A_23_P333038	0.003232	-2.97008	WDR96
A_19_P00321000	0.003246	2.63093	XLOC_001412
A_33_P3271470	0.003578	-3.36019	GREB1L
A_32_P68097	0.004277	3.11285	FAM135B
A_24_P930741	0.004363	-2.39018	EPHA10
A_23_P357104	0.004455	2.73108	ANXA6
A_24_P339429	0.004476	3.6378	KCNJ12
A_23_P2077	0.004742	2.1718	OR4C3
A_33_P3321934	0.004797	2.15585	C9orf147
A_23_P136671	0.004884	-2.42778	UGT2B7
A_19_P00322440	0.00493	3.38874	XLOC_012046
A_33_P3274179	0.005196	-3.83108	ERV18-1
A_32_P118847	0.005318	2.33809	FLJ42709
A_23_P383258	0.005598	-2.27917	GDA
A_33_P3877349	0.005633	2.51847	LOC440173
A_33_P3276703	0.005786	-2.23488	VGF
A_33_P3227793	0.005926	3.02736	CGREF1
A_23_P140475	0.006005	-4.78218	NOX5
A_23_P301021	0.006243	2.33987	ASTN1
A_32_P16315	0.006298	-2.8323	TUBB8
A_33_P3222109	0.006325	2.1052	XG
A_33_P3335177	0.006534	2.03711	SFRP4
A_33_P3300361	0.00656	2.70982	LOC100129397
A_33_P3358469	0.006608	2.00871	GLI2
A_24_P363278	0.006753	-2.16592	MAK
A_32_P6015	0.00687	-2.15232	MNX1
A_24_P235400	0.006982	2.00493	MMP16
A_33_P3347437	0.007013	2.14417	FLJ39080
A_23_P161297	0.007161	-2.07194	OGDHL
A_23_P101297	0.007187	-2.03133	EML2
A_33_P3269636	0.007246	-2.33505	SBSN
A_33_P3236568	0.007313	2.16503	LCE2D
A_32_P437004	0.00736	2.90345	XG
A_23_P35309	0.007392	-2.02071	TAF5L
A_23_P304489	0.007409	2.3636	FAM19A5
A_33_P3311994	0.007457	2.01969	KIAA1239
A_23_P212968	0.007466	-2.21712	UGT2B11
A_23_P151637	0.007479	2.79937	RNASE2
A_23_P5968	0.007735	-2.44422	SEMG2
A_23_P102919	0.007826	-2.69334	B3GALT5
A_33_P3308476	0.007837	2.09681	POM121L2
A_32_P78681	0.007838	2.08901	GLP2R
A_23_P434398	0.007922	2.28178	TXLNB
A_32_P158966	0.007926	2.20122	KLRF1
A_33_P3424062	0.008139	-2.03682	KCNF1
A_33_P3424364	0.008273	2.48458	CCDC152
A_32_P377880	0.008354	2.61288	GDNF
A_23_P121695	0.008375	-3.42702	CXCL13
A_24_P275073	0.008872	1.95193	ADAMTS14
A_33_P3300312	0.008921	2.05198	DMBT1
A_19_P00318511	0.009033	-1.96431	XLOC_002504
A_33_P3323298	0.009053	2.05037	JUN
A_33_P3383836	0.009386	-2.37392	TRIM9
A_33_P3382471	0.009487	1.99196	CYP4A22
A_23_P70814	0.00949	2.09133	C6orf123
A_33_P3265739	0.009575	2.34605	PTGER3
A_32_P169505	0.009628	2.1041	KIAA2022
A_24_P231829	0.009705	2.07011	BHMT2
A_23_P368154	0.00971	2.23127	PODN
A_33_P3258462	0.009762	-1.8336	LOC100192426
A_33_P3280796	0.009815	-1.91411	LMO7
A_33_P3356392	0.00988	-2.22781	RGL3
A_19_P00327406	0.009913	1.92203	XLOC_007052
A_23_P150549	0.010219	2.42652	PGA3
A_23_P4387	0.010264	3.20548	KRT24
A_33_P3332112	0.010495	1.88081	FAS
A_33_P3353737	0.010497	3.49242	ADH1B
A_23_P37545	0.0105	-2.07377	AAGAB
A_23_P363316	0.010823	-2.5768	HOXB5
A_24_P117029	0.010882	2.2445	LDLR
A_33_P3299165	0.011108	1.9753	LOC440131
A_23_P110837	0.011118	-1.95937	IRX4
A_23_P86599	0.011302	2.85519	DMBT1
A_33_P3307147	0.011377	1.97087	GRIK2
A_24_P23921	0.011402	2.46798	C17orf98
A_23_P84860	0.011492	2.80356	FAM107A
A_32_P142440	0.011715	1.88677	PCSK9
A_33_P3720195	0.011818	2.31618	LOC375196
A_24_P367645	0.011846	-2.2142	MAP7D2
A_33_P3262038	0.011899	-1.98735	DISP2
A_23_P80200	0.011978	-3.05002	LOC400891
A_23_P59807	0.011979	-1.81509	WNT2
A_24_P165423	0.012103	1.85872	RBP7
A_33_P3397150	0.012183	-2.78763	FLJ22184
A_33_P3286804	0.012282	1.95044	ANO6
A_33_P3382276	0.012371	1.85137	ST6GAL1
A_23_P379034	0.012372	-1.96934	BAIAP2L2
A_23_P360354	0.01242	-5.44524	FAM81B
A_33_P3732688	0.012432	1.79207	LOC646034
A_33_P3356462	0.012545	-3.00377	C2CD4A
A_24_P940434	0.012617	3.43933	LOC439914
A_33_P3287967	0.012662	1.94985	ANK2
A_23_P395582	0.012712	1.78262	ZFP42
A_19_P00316370	0.01274	2.25958	XLOC_006009
A_33_P3287785	0.012819	-2.60937	NEFL
A_23_P109286	0.012843	2.21208	GRIK1
A_33_P3283083	0.012906	-2.34984	INPP4B
A_19_P00322835	0.012934	2.43103	XLOC_007221
A_23_P138706	0.013076	2.4975	ADRA2A
A_23_P355405	0.013111	-1.77145	CNTNAP4
A_33_P3423585	0.013112	-4.98135	UNC13C
A_23_P75529	0.013122	2.24068	PKNOX2
A_32_P108870	0.013237	1.99294	PMP2
A_23_P19479	0.013289	-2.03902	STK19
A_24_P236235	0.013304	2.13064	FLRT2
A_24_P185945	0.013396	-2.75916	MAGEA4
A_24_P393571	0.013409	-1.8038	GDA
A_23_P206626	0.013438	-3.31617	SCNN1G
A_24_P409800	0.013465	-1.74907	KCTD16
A_23_P333683	0.013493	2.75936	IGSF10
A_24_P416346	0.013593	-1.87956	ETV4
A_33_P3238636	0.013601	-2.19041	C2orf77
A_32_P220463	0.013729	-1.88806	FBLL1
A_32_P34844	0.013742	2.53797	ADAMTS18
A_32_P46214	0.013794	2.3519	SLC9A9
A_33_P3537861	0.013804	2.2443	LOC100126448
A_24_P388662	0.01383	2.47305	CABS1
A_24_P131589	0.013943	2.51064	CD86
A_33_P3252099	0.013963	1.8908	ANKLE1
A_33_P3351416	0.013967	1.88321	SMOC2
A_32_P187704	0.014113	-5.69741	SNTG1
A_33_P3296289	0.014163	2.63029	LOC100128508
A_33_P3416127	0.014198	-2.1914	LOC100132800
A_33_P3251562	0.01424	2.4143	RSPO1
A_23_P103877	0.014249	2.64722	LRRC38
A_32_P201530	0.014295	-2.30271	SRCIN1
A_23_P80242	0.014301	2.23987	SEZ6L
A_19_P00319876	0.014317	2.92842	XLOC_011548
A_33_P3387420	0.014519	-2.9693	PKHD1
A_32_P85676	0.014681	1.98885	STK32B
A_33_P3226832	0.014744	2.17383	F3
A_23_P10458	0.015096	1.92771	C22orf26
A_33_P3265749	0.015118	2.01765	PTGER3
A_23_P334857	0.015272	2.92381	ZNF385B
A_33_P3376546	0.015588	3.23132	PTGFR
A_32_P74752	0.015775	2.14251	LOC100131289
A_24_P100613	0.015811	-1.99471	LAMA1
A_19_P00316914	0.015821	2.22515	XLOC_000624
A_23_P81529	0.015824	2.70495	ISL1
A_23_P97283	0.015854	-1.64387	PAQR6
A_23_P85441	0.015883	-2.55686	IGSF9
A_23_P212119	0.015893	2.31451	GALNTL2
A_24_P355967	0.015966	3.17422	HTR2A
A_33_P3332937	0.015968	-2.06301	MIPEPP3
A_33_P3337267	0.015988	1.97722	NRARP
A_33_P3376551	0.015996	2.87213	PTGFR
A_23_P64919	0.016051	2.652	RERGL
A_33_P3286146	0.016092	2.04624	LOC100132891
A_33_P3312489	0.016281	-2.58425	VWA3B
A_24_P106624	0.016331	2.58024	MEOX2
A_24_P68415	0.016356	-1.74056	ZNF45
A_23_P110319	0.016431	-2.13717	CWH43
A_33_P3239101	0.01648	-1.75462	GOLGA6L10
A_33_P3363859	0.016559	-2.25824	LOC100130452
A_23_P148609	0.016567	2.80022	PLAC1
A_32_P80741	0.016569	-2.06226	C8orf22
A_23_P89302	0.016767	-2.24639	CACNG1
A_23_P13548	0.016815	2.17784	CHRDL2
A_33_P3322804	0.016906	1.82993	NTRK2
A_24_P326398	0.017029	1.7041	CRB2
A_33_P3408177	0.017066	-1.7101	BCL2L15
A_33_P3232339	0.017075	1.79744	LOC100129119
A_24_P820037	0.017152	-1.72752	SLC6A17
A_19_P00322859	0.017191	-1.76451	XLOC_009344
A_23_P144916	0.017225	2.11819	GFPT2
A_24_P361427	0.017228	2.41251	TBC1D29
A_23_P7342	0.017237	-1.77525	UGT2B10
A_33_P3398156	0.017316	2.37445	CYS1
A_33_P3224206	0.01735	1.83821	LOC100130800
A_24_P223018	0.017369	2.17667	SCN11A
A_24_P159434	0.017387	2.17205	CD300A
A_23_P161583	0.017408	2.07763	NAALAD2
A_23_P419150	0.017504	2.43692	VENTX
A_32_P1712	0.017566	2.32781	RNASE2
A_33_P3363933	0.01762	1.90453	FCRL6
A_23_P4254	0.017695	-1.77896	CRYBA1
A_33_P3269924	0.017821	-2.17951	HIP1R
A_33_P3535972	0.017845	-1.69111	CELF4
A_33_P3283964	0.017871	1.61211	CES1P2
A_23_P351467	0.017895	2.07667	CMAHP
A_23_P103588	0.017897	-2.77302	HMGCS2
A_19_P00808473	0.01792	1.6119	XLOC_008720
A_24_P489164	0.018006	1.66664	LOC100131943
A_23_P1973	0.018046	-2.50864	KCNJ11
A_33_P3258056	0.018094	-2.59373	PALM3
A_23_P169039	0.018403	2.35898	SNAI2
A_33_P3390107	0.018411	-1.5983	RN18S1
A_24_P106910	0.018441	2.04569	PTCH1
A_23_P39525	0.018452	1.79146	FAM124B
A_23_P328074	0.018462	2.39812	SALL1
A_23_P383679	0.018526	-4.08522	HYDIN
A_33_P3268892	0.018568	2.21164	GDNF
A_33_P3411279	0.018623	1.59398	CYP21A2
A_23_P314789	0.018694	1.83886	ZDHHC19
A_23_P169819	0.018806	2.06659	EPHA3
A_23_P11800	0.01883	-2.12317	CAMK2N1
A_33_P3276425	0.018931	-1.75062	IQCF5
A_23_P101505	0.018982	2.46879	KLK11
A_33_P3244104	0.018985	-2.38412	FAM78B
A_33_P3400309	0.019008	-1.86758	C6orf103
A_24_P248185	0.019086	2.45317	C12orf53
A_23_P83184	0.019138	2.62476	LCN6
A_24_P231104	0.01915	1.69793	LEPR
A_33_P3215640	0.019158	3.20341	PI16
A_23_P500093	0.01935	1.56434	RGS13
A_24_P103264	0.019361	-1.76431	UGT8
A_23_P160336	0.019365	1.91356	LEFTY1
A_23_P135381	0.019366	1.96824	SP5
A_33_P3417432	0.019466	1.56406	LOC100129098
A_19_P00329511	0.019478	2.01277	XLOC_008185
A_24_P285055	0.019776	2.0747	PCDH11Y
A_23_P120504	0.019806	-2.71732	C20orf46
A_24_P323084	0.019909	-1.70011	LINC00482
A_33_P3355468	0.020113	-1.78205	LOC100128006
A_23_P204286	0.020134	1.56259	MGP
A_19_P00322479	0.020145	1.6644	XLOC_002142
A_33_P3315944	0.020208	1.56319	FIGLA
A_23_P250302	0.020214	1.8726	CCR3
A_24_P892472	0.020344	-2.64764	EMX2OS
A_33_P3378790	0.020351	-2.64343	CASC1
A_33_P3371333	0.020357	-1.65229	TUBB8
A_33_P3279959	0.020423	1.71475	PLXNA4
A_33_P3348011	0.020629	-2.11712	TOB2P1
A_33_P3403117	0.020648	2.00032	NR2F1
A_23_P46829	0.020692	2.77247	FGF8
A_23_P312300	0.020701	-2.19574	SCGB2A1
A_23_P427645	0.020725	2.53899	TLL1
A_33_P3371360	0.020745	1.91337	C6orf186
A_33_P3343196	0.020855	3.48737	CP
A_23_P145761	0.020859	1.56186	ARL4A
A_33_P3325497	0.020926	2.6138	FIBIN
A_24_P205045	0.021025	3.00385	ERC2
A_33_P3555937	0.021068	1.52986	STEAP4
A_23_P407583	0.021096	2.30963	PEG3
A_24_P941038	0.021134	1.58836	VSTM4
A_23_P94103	0.02114	3.16306	SCARA5
A_23_P32500	0.021172	2.01913	STAB1
A_23_P111402	0.021259	2.72906	RSPO3
A_23_P57222	0.021285	1.60912	BPIFB3
A_33_P3234202	0.021328	1.8533	DNASE1L3
A_24_P879740	0.021395	1.71991	MAP1B
A_24_P144601	0.021624	-2.37756	POU5F1
A_23_P139146	0.021656	-1.9257	MS4A8B
A_33_P3406171	0.02167	1.81846	PABPC5
A_23_P452	0.0217	2.09952	DDR2
A_33_P3211384	0.021777	1.52344	KIAA1683
A_33_P3364488	0.021869	-2.39924	FCAMR
A_23_P354791	0.02194	-1.51862	NAV2
A_23_P320225	0.022003	1.92035	EVC2
A_33_P3253574	0.02203	1.54157	OR8B3
A_23_P163025	0.022145	2.18825	RNASE3
A_23_P45011	0.022166	-3.21957	PPP1R14C
A_33_P3363732	0.022183	1.56471	PRM3
A_23_P2492	0.022241	2.20888	C1S
A_24_P365975	0.022244	1.98079	COL8A2
A_24_P228611	0.022358	-2.0807	FER1L4
A_33_P3350621	0.022517	1.83448	CNRIP1
A_23_P368681	0.022556	2.09998	GIMAP2
A_19_P00801407	0.022618	1.65037	XLOC_005077
A_23_P96383	0.02269	2.47972	SRPX
A_23_P145555	0.02271	1.73676	MLIP
A_24_P131646	0.022761	2.06365	MYL3
A_33_P3356821	0.022809	2.46744	LCE1C
A_32_P56001	0.022861	1.51997	CD93
A_24_P643587	0.022864	-1.67292	ASB8
A_23_P306845	0.022923	1.62188	TSGA10IP
A_23_P57658	0.022926	-3.54787	HRASLS
A_33_P3216133	0.022965	1.89172	ZMAT4
A_23_P125977	0.023169	1.9599	C1QC
A_33_P3348714	0.023171	2.11125	FGF9
A_23_P70843	0.023328	-1.84548	BPGM
A_33_P3281567	0.023336	1.86776	CMAHP
A_23_P120863	0.023528	-1.56017	GAL3ST1
A_23_P118615	0.023535	2.17394	ABCA8
A_32_P16007	0.02355	-3.54265	POTEB
A_32_P464135	0.023565	2.5915	DACH2
A_23_P366453	0.02359	2.64202	KHDRBS2
A_33_P3381092	0.023594	1.55979	OR10W1
A_23_P212675	0.023595	-2.11489	NME9
A_33_P3423450	0.023597	-2.08246	LOC100130548
A_23_P80570	0.02363	2.62184	AADAC
A_33_P3358183	0.02376	1.59071	PTGFR
A_23_P42282	0.023771	1.87641	C4B
A_23_P75800	0.023825	2.03007	RAB3IL1
A_23_P159027	0.023864	1.7424	ZNF521
A_32_P213881	0.0239	-2.86859	C20orf202
A_19_P00320998	0.02403	1.95366	XLOC_001412
A_23_P215549	0.024084	1.67078	PON3
A_24_P188447	0.024209	3.12226	ELAVL4
A_24_P105733	0.024223	1.60835	TNS1
A_23_P415706	0.024238	3.35689	GPR133
A_19_P00322942	0.024255	2.57026	XLOC_004598
A_23_P155848	0.024278	1.74848	DKK2
A_23_P166848	0.024281	-2.68178	LTF
A_33_P3332284	0.0243	-1.51288	TMEM59
A_23_P66682	0.024496	-2.71471	HOXB6
A_23_P167159	0.024515	1.82926	SCRG1
A_33_P3417195	0.024525	-1.69054	C17orf82
A_23_P403284	0.024531	-3.85445	OTX1
A_24_P250815	0.024565	-2.03248	POF1B
A_23_P110712	0.024603	1.80143	DUSP1
A_23_P35725	0.024623	1.67955	ANO3
A_24_P348594	0.024655	-2.82227	UPK3A
A_23_P118158	0.024732	-2.3231	HS3ST2
A_24_P935103	0.024736	1.65318	ADCY9
A_33_P3293213	0.02479	-1.87091	RGL3
A_33_P3634554	0.024866	1.59245	LOC284108
A_23_P15727	0.024871	2.19971	FKBP10
A_33_P3316147	0.024907	1.57121	OR4F21
A_23_P23783	0.024909	3.60962	MYOC
A_23_P369815	0.024916	1.8503	FASLG
A_23_P158041	0.02492	-1.53972	AQP7
A_19_P00316985	0.024936	1.47148	XLOC_005764
A_33_P3390955	0.02496	-1.58419	HPVC1
A_32_P49199	0.024968	2.08541	PGR
A_23_P164596	0.024993	1.49479	SIGLEC12
A_33_P3399788	0.024996	1.97067	SERPINA3
A_23_P107116	0.025007	2.82353	RNF112
A_33_P3249936	0.025022	-2.16136	C3orf67
A_33_P3504522	0.025063	1.83557	AATK-AS1
A_23_P160159	0.025074	1.46586	SLC2A5
A_33_P3333805	0.025099	-1.60332	ZNF337
A_23_P43369	0.025099	2.58244	SIT1
A_33_P3402313	0.025134	-4.28813	SLC9A4
A_23_P127911	0.025165	1.99027	PAMR1
A_23_P119562	0.025274	2.53276	CFD
A_33_P3363271	0.025274	1.66689	CACNB2
A_32_P935906	0.02539	-1.64785	C8orf77
A_33_P3291524	0.025578	1.83733	ZNF534
A_24_P140608	0.025672	1.65111	HBEGF
A_24_P230540	0.025691	1.99541	RNF212
A_33_P3239185	0.025706	-2.3311	SYT7
A_23_P60837	0.025709	1.45321	PDE3A
A_23_P146134	0.025805	2.0166	DUSP26
A_32_P160045	0.02593	1.63308	TCTEX1D1
A_23_P300033	0.025937	2.65581	PDGFRA
A_23_P154605	0.026085	1.91322	SULF2
A_33_P3569555	0.026136	1.69855	ZNF503-AS1
A_23_P393051	0.026206	-1.49989	C1orf172
A_23_P90453	0.026209	-1.49449	KRTDAP
A_33_P3334673	0.026347	1.88025	SNCAIP
A_23_P46781	0.026394	1.95753	ITGA8
A_24_P235338	0.026478	1.59382	TRPA1
A_33_P3253304	0.026487	1.52661	LOC100270710
A_33_P3220738	0.026487	2.20307	ASTN1
A_23_P66241	0.026489	2.62376	MT1M
A_23_P358195	0.026504	-1.62314	GOLGA6L10
A_19_P00802448	0.026512	1.89405	XLOC_004881
A_23_P150768	0.0266	1.50073	SLCO2B1
A_24_P339560	0.026691	2.50352	SIGLEC11
A_24_P165205	0.026691	-1.50709	MORN1
A_24_P416177	0.026748	2.18928	ADCY7
A_33_P3314521	0.026894	-2.51137	LOC646851
A_33_P3403576	0.027137	1.68674	FCGR2A
A_23_P215048	0.02714	2.0786	KIAA0408
A_33_P3212555	0.027161	1.44327	PROS1
A_24_P222655	0.02736	1.85593	C1QA
A_33_P3387991	0.027373	2.07423	CEBPE
A_33_P3246883	0.027425	-1.44462	DMKN
A_33_P3234882	0.027445	1.6263	PRELP
A_23_P379054	0.027504	1.60566	CLDN19
A_33_P3423979	0.027548	1.86923	PALLD
A_33_P3415255	0.027595	-1.43424	VN1R1
A_24_P50091	0.027607	2.3928	DNM1P46
A_23_P94879	0.027642	-1.95549	F2
A_33_P3355659	0.027691	-1.59974	SKOR1
A_33_P3299634	0.027713	1.53898	OR1L6
A_33_P3388148	0.027791	2.46945	CHRNA3
A_32_P60065	0.027825	2.23314	F2RL2
A_23_P137366	0.027863	1.96153	C1QB
A_24_P187799	0.027919	1.71105	C7orf58
A_33_P3340961	0.027935	-1.59814	SH3GL3
A_23_P259442	0.027946	1.53866	CPE
A_24_P228130	0.027957	1.44094	CCL3L3
A_23_P105012	0.027971	2.31535	HRASLS2
A_33_P3391796	0.027974	2.21567	NOG
A_33_P3319880	0.028002	2.0375	EVC2
A_23_P393620	0.028031	-1.53881	TFPI2
A_24_P63136	0.028073	2.06683	P2RY13
A_23_P70307	0.02817	1.95326	SMOC2
A_33_P3255404	0.02824	1.99609	CLDN11
A_19_P00811440	0.028289	2.82596	XLOC_002473
A_33_P3225625	0.028346	2.0877	TARP
A_24_P389916	0.028356	1.45894	LRRC32
A_33_P3316953	0.028382	2.21339	RBFOX3
A_33_P3413989	0.028456	2.24466	SERPING1
A_33_P3241891	0.028515	2.06848	CUBN
A_33_P3310784	0.02853	1.85924	TM6SF1
A_19_P00322654	0.02854	2.26385	XLOC_012046
A_24_P48723	0.028546	3.69621	PTGIS
A_33_P3311403	0.028566	1.76601	MRVI1
A_23_P94186	0.028605	1.74264	LYPD2
A_33_P3366540	0.028616	1.90577	CSGALNACT1
A_23_P334798	0.028719	1.88892	LRRC2
A_23_P104996	0.028723	1.87981	BEST1
A_24_P240187	0.028741	-1.72265	LRRN1
A_23_P391228	0.028908	-2.31477	MANEAL
A_33_P3449097	0.028949	-1.6012	TSPAN10
A_19_P00812310	0.029077	1.52362	XLOC_013921
A_19_P00322397	0.029122	2.16275	XLOC_012046
A_23_P342641	0.029164	-2.3628	SLC44A5
A_33_P3252974	0.029188	-1.43619	SCRT2
A_33_P3243832	0.029235	1.90246	ZEB2
A_23_P144348	0.029318	2.8651	SLIT2
A_23_P207213	0.029333	2.12009	ALDH3A1
A_23_P63725	0.029343	-1.73547	WDR96
A_23_P91512	0.029383	1.53357	CLDN14
A_33_P3212799	0.029429	1.8114	C22orf34
A_33_P3286958	0.029436	2.13359	B3GALT2
A_33_P3262665	0.029437	1.49573	MAP7D3
A_33_P3411980	0.029512	2.0091	ABI3BP
A_23_P217269	0.029547	2.50549	VSIG4
A_23_P81683	0.029733	2.69893	GPRC6A
A_33_P3281985	0.029761	-2.32171	CR2
A_23_P7361	0.029883	-1.92652	ELOVL6
A_33_P3252781	0.029928	2.18761	PLAC9
A_33_P3319022	0.02998	2.34074	CLEC9A
A_23_P111724	0.030006	1.60313	RUNDC3B
A_23_P202978	0.030082	2.05853	CASP1
A_24_P350759	0.03011	1.62626	SLC1A2
A_33_P3315470	0.030194	-1.92191	LOC255167
A_23_P142560	0.030323	2.18141	ZEB2
A_23_P66525	0.030326	1.66969	HS3ST3A1
A_24_P148717	0.030357	2.09253	CCR1
A_32_P86578	0.030373	-2.05239	LOC389023
A_33_P3315698	0.030395	-1.73854	ABHD12B
A_23_P367899	0.030402	-1.39594	EPOR
A_32_P806841	0.03047	1.39574	ARL4A
A_23_P156327	0.030471	1.96216	TGFBI
A_23_P134835	0.030473	2.19713	CSGALNACT1
A_33_P3261605	0.030474	-2.23254	LINC00483
A_23_P33723	0.030488	2.18544	CD163
A_33_P3418527	0.030544	1.78058	OR10A6
A_23_P364324	0.030724	-3.43469	ABCA13
A_23_P171074	0.030757	1.61253	ITM2A
A_33_P3247320	0.030849	1.615	EMR4P
A_33_P3342305	0.030894	1.46833	ABCA8
A_23_P60775	0.030946	-1.62088	CELF5
A_33_P3268838	0.030951	2.53197	CPEB1
A_24_P36890	0.030959	-3.17368	RAP1GAP
A_23_P152305	0.030964	1.97863	CDH11
A_24_P153568	0.03098	2.11554	MPEG1
A_33_P3788124	0.031052	1.4097	PWRN1
A_23_P344568	0.031094	1.67076	FAM124A
A_23_P427023	0.031112	1.96454	GIMAP1
A_33_P3782469	0.03119	1.72641	PYGO1
A_23_P160025	0.031286	2.05854	IFI16
A_33_P3316273	0.031297	1.4006	CCL3
A_23_P110791	0.031325	2.18253	CSF1R
A_23_P140614	0.03136	1.73547	LOC653061
A_23_P8938	0.031388	1.49839	ADRA1A
A_23_P55356	0.031544	1.79487	VMO1
A_33_P3392092	0.031627	1.47316	ADCYAP1
A_23_P56913	0.031723	-2.89808	CIB4
A_24_P235988	0.031745	2.70045	CLEC7A
A_23_P115011	0.031747	2.35833	ADAMTSL4
A_23_P301304	0.031754	1.76296	FGFR1
A_33_P3382031	0.031771	1.40825	TMEM236
A_23_P157736	0.031774	1.74941	PPAPDC3
A_32_P83098	0.031783	-2.7593	SCNN1B
A_33_P3375334	0.031835	-3.22506	DAB1
A_23_P25176	0.031848	1.97536	TBX5
A_23_P110196	0.031864	1.87759	HERC5
A_24_P100996	0.031887	1.7171	ANO5
A_24_P97342	0.031897	1.99916	PROK2
A_33_P3252281	0.031946	2.53231	EYA4
A_32_P168442	0.031972	1.8903	HOTAIR
A_23_P83298	0.032016	2.106	PRRX2
A_33_P3214422	0.032017	-1.6695	ANP32A
A_24_P15898	0.032061	1.48063	C1orf145
A_33_P3252539	0.032067	1.90518	HIGD1C
A_32_P530933	0.03208	1.88907	PYGO1
A_23_P259611	0.0321	1.94035	TXNDC3
A_23_P209246	0.032174	2.65867	GLI2
A_23_P86653	0.032186	2.01685	SRGN
A_32_P85330	0.032211	1.48042	C15orf37
A_33_P3332018	0.032244	2.30656	FGL2
A_23_P127267	0.032327	1.70183	LGI1
A_24_P497464	0.032392	-2.55408	FLJ37644
A_23_P216307	0.032408	1.77002	RUNX1T1
A_24_P475349	0.032445	-2.23732	RAB6B
A_32_P300427	0.03251	2.55026	APCDD1L
A_24_P931443	0.03259	2.00792	GPR68
A_23_P50919	0.032625	2.59525	SERPINE2
A_32_P473302	0.032639	-1.57077	FLJ35024
A_23_P350698	0.032647	-2.12372	ANKFN1
A_23_P371835	0.032653	2.33181	GATA5
A_24_P639665	0.032723	1.96149	LOC100506247
A_24_P253003	0.032739	1.60937	WNT11
A_23_P7212	0.032886	1.66894	CFI
A_23_P69720	0.032972	1.69863	ANXA5
A_33_P3366877	0.032981	-1.6647	LRIG2
A_24_P307135	0.033014	1.50741	TNXB
A_23_P105251	0.033022	2.11196	GLI1
A_24_P561341	0.033057	2.04611	FAM150B
A_33_P3370244	0.033073	1.85655	C16orf96
A_33_P3284508	0.033082	1.77613	CD14
A_33_P3304427	0.033175	-2.58452	IDAS
A_23_P112859	0.033235	-1.61718	CST1
A_23_P67661	0.03326	1.46881	COX7A1
A_24_P358591	0.033305	-1.40438	C2orf70
A_19_P00316371	0.033379	1.38764	XLOC_006009
A_33_P3244283	0.033481	-1.47762	CAMK2N2
A_23_P391844	0.033561	-1.59427	CXorf22
A_23_P329261	0.033611	1.54939	KCNJ2
A_33_P3282880	0.033629	-1.65169	RNF128
A_23_P331748	0.033643	2.44494	CD33
A_32_P85106	0.033653	-3.6232	C6orf118
A_33_P3213822	0.033658	3.32321	KCNK2
A_23_P64792	0.033669	1.50711	KCNMB4
A_23_P302787	0.033712	1.44637	LOC375295
A_24_P291658	0.033819	2.13213	ADH1A
A_33_P3260614	0.033835	1.79205	PLCB2
A_33_P3364571	0.033878	1.83588	TNXB
A_24_P178503	0.033902	1.34874	ABCC9
A_23_P9883	0.034012	2.18194	NLRP3
A_33_P3379886	0.034099	2.00593	FGF2
A_32_P46238	0.034182	1.3646	LOC339240
A_33_P3408137	0.03427	1.6293	LOC100130248
A_23_P118842	0.034376	3.33143	KRTAP1-5
A_23_P95231	0.034404	-2.39602	CASC1
A_24_P935986	0.03441	1.50371	BCAT1
A_23_P36513	0.034621	-1.58018	PRKAG1
A_23_P23564	0.034661	-1.59422	PIP5K1A
A_24_P20746	0.034674	2.43071	PRR16
A_24_P555170	0.034727	1.95602	LOC100505679
A_33_P3354414	0.034776	2.10538	AOX1
A_24_P396702	0.034836	1.95128	CD302
A_33_P3318002	0.034915	1.43988	PCDHA4
A_23_P413862	0.034922	-2.06765	DCDC5
A_24_P97374	0.034934	2.29026	EOMES
A_24_P181295	0.034935	1.58793	C14orf37
A_33_P3276435	0.034961	1.66556	FILIP1
A_33_P3335910	0.03507	1.37882	SYNE1
A_23_P96899	0.035084	1.5948	PGLYRP3
A_33_P3355732	0.035138	1.43888	UMODL1
A_24_P270496	0.035178	2.29319	NOVA1
A_23_P119040	0.035227	-1.71047	GREB1L
A_23_P214459	0.035233	2.12887	PRPH2
A_23_P404481	0.035308	1.55106	S1PR1
A_33_P3325135	0.035335	-2.2312	ZSCAN23
A_33_P3366127	0.035398	2.27025	RFPL4A
A_33_P3355954	0.035434	1.45027	LOC442122
A_33_P3269110	0.035448	1.53739	GUCY1A3
A_33_P3214012	0.035539	1.47299	HMGCLL1
A_33_P3284662	0.035568	-1.42462	EID2
A_23_P370588	0.035588	-2.86813	HOXB8
A_33_P3358432	0.035597	2.20766	LOC100507073
A_33_P3415410	0.035737	1.56791	PTCH1
A_23_P211110	0.035865	-2.6257	SIM2
A_33_P3236868	0.035873	2.03096	MT1X
A_23_P157926	0.035898	1.79779	LINGO2
A_23_P116037	0.03593	-1.65208	TM7SF2
A_23_P66481	0.035969	1.56494	RTN4RL1
A_23_P127584	0.036066	1.72109	NNMT
A_23_P29067	0.036072	-2.13713	TMPRSS2
A_33_P3323323	0.036122	-1.96838	ZNF497
A_33_P3791552	0.036232	1.33979	LOC284950
A_33_P3337485	0.036267	1.76018	CD248
A_23_P311358	0.036274	-1.64774	ZNF282
A_33_P3383233	0.036315	-1.74458	NDRG2
A_23_P2920	0.03639	2.10115	SERPINA3
A_23_P94338	0.036422	1.51747	ENPP2
A_33_P3277579	0.036447	1.54081	ZFYVE28
A_23_P151805	0.036474	1.96164	FBLN5
A_23_P10025	0.036494	1.8558	NELL2
A_32_P208350	0.036625	1.65494	TDRD9
A_19_P00318142	0.036729	1.97798	XLOC_012046
A_23_P69863	0.036756	1.42681	PCDHB5
A_33_P3409266	0.036767	1.94653	GAFA2
A_33_P3364904	0.03681	1.76179	ZNF662
A_23_P213102	0.036811	2.14845	PALLD
A_23_P218442	0.036843	-1.87993	CEACAM6
A_23_P259189	0.036888	1.54901	CLIC4
A_32_P101917	0.03696	2.06278	LOC400550
A_33_P3481674	0.036976	1.78616	SHISA6
A_33_P3348719	0.036983	1.6727	FGF9
A_24_P299685	0.036987	2.10537	PDPN
A_33_P3319585	0.036997	-1.6397	FIGNL2
A_24_P274831	0.037011	1.8939	GIMAP7
A_23_P421401	0.037028	1.33176	PDGFRB
A_33_P3354424	0.037039	1.52559	TRIM61
A_23_P62227	0.03709	1.70353	CXorf21
A_23_P252471	0.037115	1.37794	PECAM1
A_23_P17053	0.037131	-1.63686	IL36G
A_33_P3281695	0.037136	2.1725	NLRP3
A_23_P360797	0.03716	1.88153	NTF3
A_24_P364296	0.037188	1.43829	STX2
A_23_P62115	0.037201	1.97491	TIMP1
A_23_P114883	0.037202	1.67809	FMOD
A_32_P148538	0.03723	2.25921	LPPR4
A_33_P3413987	0.037255	2.03938	SERPING1
A_23_P110412	0.037282	1.68055	TMEM150C
A_33_P3253394	0.03731	1.92292	LAIR1
A_23_P358709	0.037374	1.64374	AHRR
A_23_P414273	0.037398	1.32202	C5orf62
A_23_P138938	0.0375	1.86844	PGR
A_23_P110266	0.037507	2.19485	NDNF
A_23_P216596	0.03763	2.26799	SVEP1
A_33_P3285277	0.037655	1.37155	CACNB2
A_33_P3263890	0.037684	1.74443	PRRX1
A_33_P3233645	0.037755	2.21417	MT1G
A_32_P930375	0.037759	1.79439	C8orf68
A_23_P93141	0.037856	1.66417	GSTA5
A_33_P3252785	0.037915	1.76333	PLAC9
A_33_P3242659	0.037925	1.44067	KIF13A
A_23_P424617	0.037931	-2.59246	PKHD1
A_23_P338534	0.037952	1.67891	HIF3A
A_33_P3279162	0.038014	-1.32506	NBPF6
A_32_P149060	0.038026	-1.82874	C21orf71
A_23_P125705	0.038074	1.68801	NAP1L2
A_33_P3245218	0.038186	1.77671	ODZ2
A_24_P265265	0.038225	-1.7166	KIAA1804
A_23_P208493	0.03826	2.59247	LILRB2
A_23_P356004	0.038303	1.67118	KCNIP3
A_33_P3550618	0.038343	1.36712	LOC400541
A_19_P00322941	0.038344	2.55581	XLOC_004598
A_23_P358542	0.038355	-1.49297	KIFC2
A_24_P393740	0.038369	2.06729	FYB
A_33_P3364821	0.038371	1.93716	PTPRC
A_23_P143857	0.038384	2.85454	LRRC3B
A_19_P00322655	0.038386	2.06606	XLOC_012046
A_23_P145841	0.038447	3.31567	SOSTDC1
A_23_P214080	0.038454	1.35755	EGR1
A_23_P214627	0.038476	2.18372	AIF1
A_33_P3332581	0.038552	-2.23001	EGFEM1P
A_23_P30547	0.038566	1.99693	LCP2
A_32_P383681	0.038625	-2.45618	DNAH6
A_33_P3234472	0.038634	2.2777	LOC284751
A_33_P3240328	0.038638	2.51014	PITX1
A_33_P3291279	0.038711	-1.67173	ANKRD56
A_33_P3243454	0.038845	-1.41382	IGFL3
A_23_P154037	0.038864	2.19586	AOX1
A_23_P163195	0.038877	2.2422	LRFN5
A_23_P32175	0.03891	1.44589	LHX6
A_33_P3332337	0.038928	1.47722	FOLH1
A_23_P42004	0.038943	1.979	SLC22A16
A_33_P3303697	0.038982	-2.55007	CR2
A_23_P76136	0.039021	1.58813	TSPAN11
A_33_P3274501	0.039028	1.81202	KLRF1
A_23_P73114	0.039084	1.47131	PROS1
A_23_P427014	0.03922	-2.51964	CLDN8
A_33_P3252228	0.039234	1.71026	NRSN1
A_33_P3283147	0.039261	-1.40677	OR5M11
A_23_P66017	0.039273	1.64738	PRRT2
A_24_P248240	0.039394	1.45318	SYT11
A_23_P203173	0.03943	1.78973	IL10RA
A_23_P85716	0.039476	1.70353	FCGR2A
A_24_P364807	0.039513	1.85314	LPCAT2
A_33_P3326777	0.039516	1.46984	CAGE1
A_23_P113553	0.039564	0.710082	MAGEA11
A_23_P368886	0.039668	2.76013	CHSY3
A_23_P52227	0.039708	1.74238	GDF10
A_24_P273253	0.039761	2.46656	AHNAK2
A_23_P33326	0.039761	-1.29929	ADRA1B
A_23_P64243	0.039784	-2.83719	UPK2
A_23_P354705	0.039794	1.85865	ST8SIA1
A_33_P3495783	0.039802	1.98351	LOC157503
A_33_P3307187	0.039896	2.14537	NPAS3
A_24_P314477	0.039922	1.34475	TUBB2B
A_23_P40217	0.03995	1.90562	DOK5
A_33_P3406493	0.04	-3.71022	GABBR2
A_24_P355649	0.040007	1.65636	FLI1
A_33_P3495234	0.040012	-1.69789	ORF1
A_33_P3358462	0.04002	1.44793	GLI2
A_33_P3326917	0.040062	1.3799	ODF3B
A_23_P254741	0.040063	2.19574	SOD3
A_33_P3502914	0.040064	-2.07218	ZDHHC8P1
A_33_P3292769	0.040076	1.94335	NFAM1
A_23_P408376	0.040115	1.88008	HSPA12A
A_24_P38347	0.040259	1.7369	DPYSL2
A_33_P3278313	0.040321	1.72638	MSRB3
A_33_P3418125	0.040324	1.68636	GLIPR1
A_23_P112554	0.040357	1.74913	COL15A1
A_23_P13753	0.040381	1.55771	NFE2
A_33_P3364089	0.040389	1.84721	SLCO1B3
A_33_P3405068	0.040398	1.62266	NAV1
A_24_P365767	0.040418	2.09575	CYBB
A_33_P3364463	0.040494	-1.55554	NKAIN3
A_33_P3289865	0.040503	1.51457	PLCL1
A_33_P3333955	0.040503	-1.42139	MSLNL
A_24_P165864	0.040509	1.59463	P2RY14
A_33_P3396214	0.04052	-1.52597	KREMEN2
A_33_P3270793	0.040557	-1.41451	FAM84A
A_33_P3639068	0.040588	1.57057	GFRA1
A_33_P3332671	0.040619	-1.3201	PKD1L3
A_32_P101031	0.040654	-1.56995	LYPD1
A_24_P48204	0.040667	2.84789	SECTM1
A_33_P3385121	0.040712	1.99985	LOC100129322
A_33_P3240512	0.040828	1.7105	KCTD12
A_23_P386888	0.040917	2.71586	LPA
A_33_P3284453	0.040988	1.44404	C6orf174
A_23_P500400	0.041007	1.65791	ABCA6
A_33_P3400578	0.041078	1.6165	HLF
A_33_P3251685	0.041119	-1.67203	PDP2
A_33_P3416787	0.041131	-1.35265	LOC100653080
A_33_P3296858	0.041186	-1.2832	ZNF37BP
A_23_P73837	0.041229	2.77675	TLR8
A_32_P200308	0.041312	1.84874	LOC728724
A_33_P3412188	0.041317	2.01726	C1orf86
A_23_P21485	0.041336	2.03537	PID1
A_32_P112592	0.04136	1.52359	LOC339524
A_23_P98565	0.04147	1.86484	MS4A14
A_33_P3703501	0.041476	1.55882	GALNT10
A_23_P324754	0.041512	1.53967	KIAA1199
A_33_P3333455	0.041513	1.85113	EMILIN1
A_33_P3242798	0.041545	1.28941	CPS1
A_23_P33583	0.041563	-2.11133	DNAH7
A_23_P115645	0.041578	1.68306	CELF2
A_23_P163992	0.041605	-1.76401	GRB7
A_23_P72668	0.041646	1.71422	SDPR
A_23_P70509	0.041651	-1.73597	ATAT1
A_33_P3313283	0.041687	-1.32497	CILP2
A_23_P207564	0.041704	1.32515	CCL4
A_23_P302550	0.041785	1.99578	RGS18
A_33_P3278571	0.041859	-1.84614	MAGIX
A_19_P00320740	0.041905	1.95651	XLOC_004598
A_33_P3284129	0.041918	-1.45684	LYPD1
A_23_P307274	0.041933	1.3522	OR2H2
A_33_P3354945	0.041933	1.68614	CSF1
A_24_P397255	0.041942	1.92935	ENPP6
A_24_P314931	0.041958	3.20252	RNF39
A_23_P119634	0.04196	-2.21227	UPK1A
A_32_P214665	0.041979	1.90588	PCP4L1
A_23_P162300	0.04204	2.00916	IRAK3
A_23_P401076	0.042051	1.73697	SUSD3
A_23_P109171	0.042057	-1.32796	BFSP1
A_24_P239606	0.042122	1.85406	GADD45B
A_23_P4773	0.042149	1.80237	LILRB5
A_23_P169460	0.042223	-1.63502	FRMPD1
A_23_P360542	0.042287	-1.52743	LINC00470
A_23_P251151	0.042289	-1.63136	NELL1
A_23_P3014	0.042293	1.67958	RNASE6
A_23_P166438	0.042346	-1.39612	APOL5
A_33_P3892608	0.042359	1.4258	KCNT2
A_23_P407472	0.042403	-1.33899	RHO
A_33_P3242453	0.042419	1.586	HCG22
A_33_P3276693	0.042439	1.27862	PGF
A_23_P121851	0.042511	1.32204	PCDHB15
A_32_P78101	0.042546	1.43881	IGSF21
A_33_P3423330	0.04257	-1.31973	LOC415056
A_33_P3276713	0.042671	1.65305	HGF
A_23_P106194	0.04272	1.39759	FOS
A_24_P6370	0.042769	-2.72588	C1orf110
A_32_P59010	0.042772	2.16847	TNFAIP8L3
A_24_P206776	0.042781	1.80614	CRYAB
A_33_P3236517	0.042835	-1.38643	PDCL2
A_33_P3421923	0.042861	3.02232	CADM3
A_23_P129133	0.042873	1.5869	OCA2
A_33_P3347697	0.042881	2.06097	NOVA1
A_23_P84154	0.042934	1.59921	ARHGAP15
A_23_P92730	0.04295	3.68575	HSPB3
A_24_P289299	0.042979	1.28498	ARHGEF25
A_33_P3386775	0.042998	1.5237	ADAM11
A_24_P40626	0.043027	1.79557	GREM2
A_23_P58706	0.043046	-1.8835	SPINK13
A_23_P31273	0.043085	1.53257	AMPH
A_33_P3397061	0.043103	1.57282	LINC00051
A_19_P00321067	0.043154	1.85123	XLOC_014192
A_32_P8529	0.043162	-1.28573	LINC00338
A_33_P3408782	0.043162	-4.34923	EPHA6
A_33_P3229156	0.043173	1.61771	SLC17A9
A_33_P3240941	0.043182	1.31376	BACE1
A_23_P85903	0.043187	2.02827	TLR5
A_23_P133293	0.043279	1.58063	MCTP1
A_32_P68942	0.043307	1.63024	ANKRD20A5P
A_33_P3315134	0.04331	2.09337	DIRC3
A_23_P118392	0.043319	1.55311	RASD1
A_33_P3302881	0.043372	-1.26391	KLHL31
A_24_P348265	0.043388	2.43224	FCAR
A_33_P3303857	0.04339	1.69185	SLAMF6
A_33_P3395028	0.043393	-1.27213	LOC152225
A_23_P49816	0.043452	1.45769	ADAP2
A_33_P3316621	0.043559	-1.76379	BMP3
A_32_P131143	0.043604	-1.31311	CECR5-AS1
A_23_P157338	0.043611	1.99737	VWC2
A_33_P3251369	0.043612	1.9525	GAB3
A_33_P3320052	0.043747	1.29986	ARMCX3-AS1
A_23_P329956	0.043757	1.44283	SPATA3
A_32_P23308	0.043769	1.45645	LOC257358
A_32_P141969	0.043799	1.86713	NTRK3
A_23_P47125	0.043812	-1.53573	OR5P2
A_23_P23279	0.043813	1.87334	RCSD1
A_23_P112289	0.043828	1.78327	TMOD1
A_33_P3237135	0.04388	2.25396	MMP2
A_24_P235756	0.043904	1.62954	OR51E2
A_32_P133072	0.043909	2.64324	SPON1
A_23_P36120	0.04403	1.95618	MS4A6A
A_33_P3497502	0.044064	-3.19002	LOC283475
A_23_P99642	0.044134	2.02722	SLC7A7
A_19_P00315524	0.044139	1.83008	XLOC_014192
A_33_P3224324	0.044235	-1.50889	NOX4
A_23_P119835	0.044237	2.3522	NLRC4
A_33_P3323929	0.044264	1.70373	FLJ40536
A_33_P3393821	0.044312	1.819	C1R
A_24_P103469	0.044343	2.19607	LST1
A_23_P45976	0.04438	-1.9396	RAP1GAP
A_33_P3244574	0.044381	2.01307	LOC100128675
A_32_P102935	0.044402	-1.44573	SPDYA
A_23_P64873	0.044473	2.39136	DCN
A_23_P143774	0.044483	2.28375	MOV10L1
A_23_P250800	0.044521	1.7397	ST3GAL6
A_23_P138524	0.044607	2.08935	CPXM2
A_23_P11201	0.044676	1.411	GPR34
A_33_P3292646	0.04468	1.48595	C10orf112
A_24_P941557	0.044694	2.45308	FAM125B
A_23_P37410	0.044747	1.56581	CYP19A1
A_23_P146456	0.044785	-2.27452	CTSL2
A_19_P00316284	0.044806	1.94024	XLOC_004598
A_23_P500892	0.044817	1.73168	TUB
A_23_P13382	0.044822	1.65946	LSP1
A_23_P27013	0.044852	-3.03906	HOXB9
A_32_P232214	0.044855	1.90254	LOC388630
A_32_P942508	0.04496	2.18063	FAM27L
A_33_P3274560	0.044976	1.3093	SLC19A3
A_23_P141021	0.045069	1.69592	LPCAT2
A_33_P3679941	0.045211	-1.64461	LOC283484
A_23_P137697	0.04522	1.51847	SELP
A_24_P463891	0.045228	-2.21601	FUT9
A_33_P3250680	0.045291	1.97715	CD40LG
A_23_P25030	0.045314	1.92013	HSD17B6
A_23_P10182	0.045352	1.50786	ACOX2
A_24_P268676	0.045382	1.86282	BHLHE40
A_23_P105465	0.045386	1.80103	CMKLR1
A_33_P3212764	0.045462	-1.34003	FLJ40039
A_33_P3353816	0.045546	1.86248	ITGA4
A_33_P3273684	0.045587	2.80463	NRXN1
A_23_P394043	0.045595	-1.81212	CAMSAP3
A_33_P3272493	0.045633	1.27536	CD209
A_33_P3274299	0.045649	-1.32256	WIPF3
A_23_P46429	0.045704	2.31833	CYR61
A_23_P213706	0.045722	1.69204	IL4
A_33_P3638471	0.045776	1.85629	TRGV7
A_33_P3285540	0.045779	1.65591	CLDN5
A_33_P3328863	0.045794	1.97573	PNMAL2
A_33_P3253877	0.045838	1.51408	TACC1
A_33_P3348239	0.045842	1.85712	FBN1
A_33_P3227079	0.045889	1.85328	PPAPDC3
A_32_P163247	0.045962	1.71657	CD8A
A_23_P35995	0.045978	1.74443	CLMP
A_24_P350589	0.045995	1.32833	RNF150
A_24_P354724	0.046001	1.97524	TAGAP
A_23_P10121	0.046028	2.3652	SFRP1
A_23_P47034	0.046098	1.58753	HHEX
A_33_P3275702	0.046112	2.01971	FMO2
A_33_P3345816	0.046157	1.38681	GPER
A_24_P16913	0.046175	2.07838	ABCC4
A_23_P79331	0.046213	-1.32202	TMBIM1
A_23_P131435	0.046226	1.79852	CD302
A_23_P137097	0.0463	1.62697	SLC16A2
A_33_P3422947	0.046384	-2.09056	DNAH6
A_23_P257649	0.046419	1.47894	RBP1
A_23_P308974	0.046439	1.71996	ADAMTSL3
A_33_P3400552	0.046461	1.7606	DEFB108B
A_24_P296808	0.046463	1.64673	PNMAL1
A_23_P10873	0.046472	2.00953	TLR1
A_23_P429998	0.04648	1.29818	FOSB
A_23_P200728	0.046515	2.11668	FCGR3A
A_23_P250136	0.046575	1.35055	GRIK2
A_23_P127662	0.046584	2.79213	OR8D1
A_33_P3381836	0.046609	1.74327	SPINK14
A_33_P3380472	0.046646	-1.24985	HCAR1
A_33_P3317483	0.046718	-1.72627	CEMP1
A_23_P101407	0.046739	2.15991	C3
A_24_P201739	0.046755	1.47305	SH2B3
A_24_P410610	0.046761	1.89969	DPYD
A_24_P274814	0.046779	1.59304	TBXAS1
A_33_P3365392	0.04688	1.36811	LOC401557
A_23_P82523	0.046915	1.41138	ABCB1
A_23_P38735	0.047045	3.73982	CDH19
A_19_P00321068	0.047076	1.75889	XLOC_014192
A_23_P252082	0.04708	1.76867	TMEM176A
A_24_P136551	0.047143	-1.4479	NPLOC4
A_33_P3312222	0.047145	1.57815	LOC729706
A_24_P320665	0.047163	1.69417	FAM126A
A_23_P8269	0.047178	1.41581	TAAR8
A_23_P208706	0.047227	-1.92839	BAX
A_23_P105651	0.047229	2.46556	PDZRN4
A_24_P353638	0.047246	2.03422	SLAMF7
A_23_P383590	0.047249	1.54851	LOC339524
A_23_P59138	0.047255	-1.91129	POU5F1
A_24_P829183	0.047264	1.45518	FLJ32255
A_33_P3340666	0.047277	-1.23493	KRTAP19-5
A_33_P3378384	0.047278	1.32826	DNM1P46
A_33_P3321025	0.04738	1.7843	PLXNA4
A_23_P152428	0.047426	-1.77346	MARVELD3
A_23_P254271	0.04757	1.35787	TUBB6
A_23_P345220	0.047589	1.48763	SH3PXD2A
A_19_P00323034	0.047593	2.20314	XLOC_006756
A_32_P190769	0.047643	2.22302	C1QTNF7
A_23_P408285	0.047654	1.4357	PRICKLE1
A_24_P224488	0.047662	-1.35225	MAPT
A_24_P132383	0.047682	1.73157	GIMAP8
A_23_P73150	0.047698	-1.78544	TTC25
A_33_P3353027	0.047744	1.91528	CHN2
A_24_P81900	0.047763	1.42795	SLC2A3
A_23_P134663	0.04777	2.48675	BAALC
A_23_P42909	0.047885	-2.03915	TMEM139
A_33_P3322999	0.047904	1.46241	C10orf105
A_33_P3339575	0.047957	1.72006	LOC647983
A_23_P139864	0.048155	-1.36031	GSG1
A_23_P87545	0.048174	1.67487	IFITM3
A_23_P321949	0.048186	3.06131	PLA2G2A
A_33_P3405213	0.048218	1.26544	PECAM1
A_33_P3234277	0.04824	1.70251	HLA-DPA1
A_23_P145718	0.048249	2.25187	AOAH
A_23_P163711	0.048268	-1.23086	FAM57B
A_23_P402936	0.048294	1.38026	PPFIA2
A_23_P252556	0.048325	2.24056	BAI3
A_23_P74701	0.048348	1.89326	COL24A1
A_23_P48109	0.048397	1.4856	NINJ2
A_33_P3283601	0.048449	1.84576	LOC389033
A_23_P209625	0.048451	1.59975	CYP1B1
A_24_P16124	0.048475	1.67797	IFITM4P
A_23_P143526	0.048518	1.51677	S100B
A_23_P389500	0.048586	-1.63368	REG1B
A_23_P258483	0.048623	1.65057	ANKRD55
A_23_P1912	0.048788	2.07022	ZP1
A_23_P168909	0.048847	2.51007	ZFPM2
A_23_P257763	0.048847	1.5983	BOC
A_23_P432947	0.048877	3.45474	GREM1
A_23_P36562	0.04891	1.42103	ITGA5
A_32_P70315	0.048993	2.41267	TIMP4
A_33_P3240507	0.049042	1.53618	KCTD12
A_33_P3279515	0.049052	2.20579	LOC729451
A_33_P3342375	0.0491	0.170732	MAGEA6
A_24_P347378	0.04916	1.3731	ALOX5AP
A_23_P52939	0.049229	1.51673	SLC43A1
A_23_P157117	0.049231	1.8723	CREB5
A_23_P134347	0.049247	1.9818	CPVL
A_33_P3339388	0.049288	1.7678	WIPF1
A_32_P217750	0.049326	1.341	IL3RA
A_24_P82032	0.049339	1.44596	RHOJ
A_23_P204208	0.049387	2.20253	KLRD1
A_23_P156708	0.049395	2.41431	TNXB
A_23_P414913	0.049405	1.91549	GLIPR2
A_23_P404536	0.049406	1.94196	ENPP3
A_33_P3230166	0.049417	2.64352	NALCN
A_23_P163492	0.04945	-1.24506	BAIAP3
A_33_P3609033	0.049549	1.77983	LOC401022
A_23_P431912	0.049551	-1.30654	ZNF645
A_23_P151232	0.049591	1.91061	TMEM132C
A_32_P196021	0.049634	1.81408	FGF7
A_23_P115200	0.049715	-1.44498	FCRL4
A_23_P77859	0.04972	1.2217	TMEM88
A_33_P3281606	0.049747	1.29305	KCNT1
A_24_P287043	0.049756	1.6549	IFITM2
A_33_P3423941	0.049778	2.14902	IFITM1
A_23_P396062	0.049789	-1.33497	RAB40C
A_23_P133438	0.04989	1.85867	FAM105A
A_24_P332816	0.049902	-2.55163	RIMS2
A_24_P413920	0.049902	-1.2715	FAM84A
A_19_P00804024	0.049955	1.31485	XLOC_009140
A_23_P203957	0.049979	1.97389	TMTC1
A_23_P87879	0.049985	1.81993	CD69
A_23_P126582	0.049991	1.81647	CASQ2
A_33_P3343962	0.049996	-1.78806	LOC100130373
A_33_P3311258	0.972603	0.0208846	KRTAP19-4
A_23_P211126	0.972628	0.0191888	DYRK1A
A_32_P109704	0.972643	0.0211945	SFSWAP
A_33_P3400374	0.972672	0.0275905	PRIC285
A_24_P324405	0.972677	0.018021	ANKRD11
A_23_P29747	0.97268	0.0179555	RPL23A
A_23_P75441	0.972727	0.021444	NUDT22
A_24_P772436	0.972739	-0.0224053	LOC100189589
A_23_P84952	0.972761	-0.0184145	TFE3
A_23_P76234	0.972783	-0.0228015	RPH3A
A_24_P231302	0.972848	-0.0209463	PGLYRP4
A_24_P941896	0.972868	-0.0239951	GRID1
A_23_P49459	0.972927	0.0183518	LOC81691
A_23_P75330	0.972933	0.0208605	HNRNPF
A_33_P3295625	0.972946	-0.0222518	MED27
A_23_P50241	0.972992	0.020319	CLPTM1
A_33_P3316026	0.973029	-0.0244175	USF2
A_33_P3347281	0.973059	-0.0206788	HNMT
A_24_P68991	0.973067	0.0246588	NKX6-1
A_32_P3998	0.973082	-0.022248	ZNF813
A_33_P3702906	0.973121	-0.0277279	SF3B2
A_23_P115703	0.973236	0.0191808	PCGF6
A_33_P3308456	0.973239	-0.0229255	HOXB13-AS1
A_32_P8813	0.973281	-0.0268405	LOC283663
A_33_P3314446	0.973283	0.0194235	NF1P2
A_19_P00318114	0.973304	0.0204023	XLOC_003491
A_24_P280029	0.973331	-0.026745	PDXP
A_24_P75963	0.973331	-0.0274106	DSCR4
A_23_P329361	0.973337	-0.022476	COG7
A_33_P3341519	0.973343	-0.0222596	LOC100130507
A_23_P162579	0.973366	-0.0203585	HSPB8
A_23_P50349	0.973445	0.0172775	TRIP10
A_33_P3407675	0.973454	-0.0187767	TIPRL
A_24_P273180	0.973465	-0.0219672	PRAMEL
A_23_P21363	0.973478	0.0202188	AHNAK
A_23_P340868	0.973482	0.0206132	GLRA3
A_32_P890614	0.973537	-0.0238987	LOC100268168
A_23_P35576	0.973539	-0.022395	ZNF518A
A_33_P3391132	0.973548	-0.0207213	LOC100129716
A_33_P3324692	0.973552	0.0185275	ALG1L2
A_33_P3333537	0.973558	-0.0252585	VPS13C
A_33_P3360087	0.973599	0.0213282	BBS9
A_24_P42066	0.973618	0.0173447	GGT3P
A_33_P3587772	0.973624	0.0224348	LOC400654
A_33_P3851513	0.973662	0.0202495	LIN54
A_23_P373598	0.973666	-0.0175885	MAFK
A_33_P3287972	0.973683	-0.0193725	RASA2
A_33_P3440240	0.973686	-0.0199532	LOC401177
A_33_P3347108	0.973739	0.018044	TTC5
A_33_P3735771	0.97381	-0.0179791	LOC642776
A_23_P387057	0.973827	-0.028369	TUBB
A_33_P3255631	0.973873	0.0193517	ZNF780A
A_23_P365719	0.973902	-0.024608	TAPBP
A_33_P3403963	0.973918	-0.0354756	ST8SIA6
A_23_P135486	0.973924	0.0172933	AHSP
A_33_P3392823	0.973928	-0.019606	USE1
A_23_P86632	0.973974	0.021409	DCLRE1C
A_33_P3218410	0.974	0.0178716	ATM
A_33_P3273822	0.974002	-0.0256004	FBXO11
A_23_P119143	0.974005	-0.019761	ICAM5
A_23_P128147	0.974106	0.030708	TUBA1B
A_33_P3286208	0.974133	0.0218101	LRR1
A_24_P238257	0.974184	-0.0198088	C17orf104
A_32_P222460	0.97422	0.0183326	LOC100130700
A_33_P3292919	0.974234	-0.021819	TCOF1
A_33_P3798739	0.974234	-0.0167215	LOC286382
A_33_P3397323	0.974239	-0.02064	ZNF441
A_33_P3249185	0.974239	-0.023213	SAR1A
A_23_P124003	0.974252	0.0170658	P2RX2
A_33_P3372874	0.974268	-0.0259223	DDX53
A_33_P3217609	0.974285	-0.0207155	TBC1D22A
A_33_P3215239	0.974345	0.0258918	KIF20B
A_32_P204980	0.974365	-0.0203737	FBXO39
A_33_P3290829	0.974385	0.0167457	LOC100128703
A_23_P55376	0.9744	-0.0192238	KIAA1267
A_23_P163173	0.974403	0.0191005	LTB4R2
A_23_P399834	0.974465	-0.0201639	NLRP13
A_32_P226498	0.974507	0.0187085	HAR1A
A_33_P3344801	0.974559	0.0203521	SLC2A1
A_23_P112429	0.974559	0.018351	RPL35
A_33_P3351624	0.97462	-0.0200192	MYO3A
A_33_P3422000	0.974631	0.0260794	TBR1
A_33_P3216758	0.974652	-0.0209291	CEACAM16
A_33_P3387005	0.974667	0.0182481	LOC100132069
A_24_P285768	0.974681	0.0190583	EDEM1
A_23_P2258	0.9747	-0.0170774	CCDC62
A_33_P3475906	0.974718	0.020295	LOC100130331
A_24_P64039	0.974776	-0.0192065	AP3M2
A_33_P3223106	0.974802	-0.0174361	ZNF890P
A_33_P3311371	0.974802	0.018293	PDLIM2
A_23_P312752	0.97481	-0.0189177	KCNJ13
A_23_P104471	0.974826	-0.0215705	DUSP13
A_33_P3339820	0.974827	0.016577	LEPR
A_33_P3321642	0.97484	0.0167605	GRHL2
A_19_P00320063	0.974872	-0.0167322	XLOC_003204
A_33_P3351120	0.974888	-0.0253611	TXNRD1
A_33_P3369790	0.974942	-0.0307495	GGN
A_23_P42032	0.974962	0.0195413	IMPG1
A_23_P303286	0.975007	-0.0174374	RPTN
A_33_P3267640	0.975032	-0.0161569	HGFAC
A_23_P434416	0.975037	0.016273	SOX1
A_23_P345591	0.975042	0.019033	PSMA2
A_33_P3764802	0.975051	-0.0168345	SIRT5
A_23_P400603	0.975079	0.0196387	MGC21881
A_33_P3215457	0.975178	0.017238	MTTP
A_23_P3514	0.975193	-0.016727	C16orf80
A_33_P3213144	0.975211	-0.0188196	OR4C11
A_33_P3229196	0.975228	0.018561	CD151
A_33_P3357853	0.975232	0.0202017	SLC25A48
A_33_P3229818	0.975317	-0.018968	TBPL2
A_33_P3348091	0.975319	0.017429	LTBP4
A_23_P154411	0.975337	0.016404	PPIG
A_24_P362572	0.975375	-0.016427	BZW1
A_33_P3262555	0.975383	-0.0165645	MEX3D
A_33_P3368555	0.975383	0.0170377	AHSA2
A_33_P3382766	0.975411	0.0206557	FAM27A
A_23_P204913	0.975424	0.0186377	RNF17
A_23_P312610	0.975481	0.016547	DNAJC4
A_24_P306443	0.975512	-0.0159098	LOC100233156
A_24_P397515	0.975548	0.0179575	HMGN4
A_23_P428373	0.975613	0.0168184	REXO1L1
A_23_P78152	0.975704	-0.0191405	MIS12
A_33_P3254012	0.975783	0.0243059	REXO1L1
A_23_P3193	0.975805	0.019626	GOLGA5
A_24_P379233	0.975811	0.016771	GJB3
A_33_P3389827	0.975911	-0.017803	PROM2
A_33_P3240538	0.975912	0.0159555	TUBE1
A_19_P00806080	0.975921	-0.0185564	XLOC_007273
A_24_P15712	0.975921	0.0188066	LOC643659
A_19_P00322337	0.975925	-0.0185007	XLOC_003195
A_24_P466374	0.975929	0.019314	EYA3
A_33_P3741678	0.976004	0.0157452	LOC284926
A_33_P3219865	0.976018	-0.0181933	LOC400620
A_33_P3314471	0.976031	-0.0288296	IMMT
A_23_P343963	0.976063	-0.0165758	FAM83F
A_23_P35796	0.97609	0.0172505	PPP2R5B
A_24_P171983	0.976173	-0.019432	NDUFAF4
A_24_P46725	0.976178	-0.0159563	SNRNP48
A_23_P162355	0.976184	-0.0214221	HOXC5
A_23_P366682	0.976213	0.0171751	C19orf20
A_33_P3720733	0.976244	-0.0180082	FLJ46320
A_23_P500410	0.976248	-0.0160695	ATP6V1G2
A_33_P3278877	0.976295	-0.0156522	ROBO2
A_23_P343594	0.976303	0.0160795	USP40
A_33_P3260969	0.976315	-0.0154265	PRAP1
A_24_P48862	0.976319	0.027573	SNAP29
A_33_P3261353	0.976321	-0.0169595	BCORP1
A_33_P3358104	0.976325	-0.0359899	CD300E
A_33_P3334308	0.976333	-0.0155575	ZXDB
A_33_P3289167	0.976353	-0.0155143	ZBTB32
A_23_P468	0.976355	0.0154784	C1orf114
A_33_P3265704	0.976361	0.018866	UFD1L
A_24_P167683	0.976405	0.0157799	ITPK1
A_33_P3323999	0.976417	-0.0169535	SBF1
A_33_P3761915	0.976441	0.0238715	IGKV1D-13
A_33_P3788420	0.976443	-0.0230549	LOC388630
A_33_P3382714	0.97647	0.0250098	LOC144742
A_24_P706314	0.976472	-0.016989	HNRNPA3
A_33_P3692984	0.976525	0.0185277	LOC283486
A_33_P3265709	0.976608	-0.0152204	OR2Y1
A_33_P3809606	0.97661	0.0162358	FLJ45671
A_33_P3771067	0.976622	0.0157755	LOC283140
A_33_P3218380	0.976627	-0.0206932	LOC100129345
A_24_P153853	0.976677	0.0292791	TRIM37
A_33_P3270996	0.976698	0.0226066	TMEM207
A_23_P252388	0.9767	0.0256759	SPEF2
A_23_P259333	0.976759	0.0154387	C6orf203
A_24_P58204	0.976787	-0.0212319	OR51B5
A_33_P3286694	0.976819	-0.0211017	SOX21-AS1
A_33_P3211078	0.976832	-0.025392	HMGA2
A_23_P209499	0.976865	-0.0193766	PAX3
A_23_P111753	0.976891	0.016072	MRPL32
A_33_P3219960	0.976948	0.0189972	LOC340239
A_33_P3659808	0.976967	-0.0175845	PELP1
A_33_P3386681	0.976973	-0.0211836	MS4A13
A_24_P153043	0.976988	-0.014872	RPL23AP7
A_23_P47991	0.977007	0.0159905	MED13L
A_23_P108743	0.977086	-0.0182798	XIRP2
A_32_P208178	0.977087	-0.0151645	RPS3A
A_23_P211738	0.977141	0.0168293	UBP1
A_33_P3239455	0.977179	0.0148101	GTF2IRD2
A_23_P346477	0.977209	0.0189715	KRTAP4-3
A_23_P97195	0.97721	-0.0152855	FAM54B
A_24_P200694	0.977226	-0.0158783	RING1
A_23_P42963	0.977263	0.0171358	RNF133
A_23_P126888	0.977265	-0.0178535	KIF21B
A_23_P16225	0.977265	0.0153608	BEST2
A_33_P3293207	0.977266	-0.0165765	C8orf37
A_33_P3227472	0.977307	0.0190748	SDSL
A_23_P104054	0.97733	0.0147945	C1orf9
A_33_P3390441	0.977354	-0.0167515	KPNB1
A_33_P3387548	0.97737	0.0175269	LINC00281
A_23_P5221	0.977398	0.0163082	ZNF333
A_23_P14804	0.977451	-0.0150605	TSPAN3
A_19_P00317563	0.977459	-0.0277126	XLOC_001512
A_33_P3397835	0.977462	-0.0224232	RFPL4B
A_33_P3250553	0.977462	-0.0184271	LINC00470
A_33_P3405606	0.977474	0.0174409	LOC727677
A_33_P3240727	0.977496	0.0154774	ZNF697
A_23_P125668	0.977504	-0.019994	SLC25A43
A_23_P40025	0.97751	-0.015824	DAZAP2
A_33_P3259017	0.97751	-0.020928	CSNK1G2
A_33_P3748694	0.977522	0.0172083	LOC285819
A_33_P3781344	0.977526	-0.0166014	LOC339593
A_32_P93852	0.977556	-0.017599	BOD1
A_33_P3323481	0.977595	-0.0154681	PMF1-BGLAP
A_33_P3346483	0.977605	0.017168	SYNPO2L
A_33_P3335920	0.977643	-0.014734	SYNE1
A_33_P3302275	0.977661	-0.015695	CXorf66
A_23_P69988	0.977677	-0.016137	RARS
A_33_P3213259	0.9777	0.0221655	MGC2752
A_33_P3325700	0.977742	-0.0169359	DIO2
A_24_P359671	0.977743	0.0176799	NTNG1
A_33_P3277373	0.977773	0.0147694	OSM
A_23_P162087	0.977777	-0.0146345	TMEM9B
A_33_P3216955	0.977801	0.014628	ANAPC16
A_23_P13338	0.977819	-0.0160462	INTS5
A_23_P256572	0.977821	0.0175477	RHAG
A_33_P3289150	0.977835	0.0168871	HBB
A_23_P311670	0.977839	-0.0167919	C14orf48
A_33_P3399733	0.977847	0.0170793	WDFY3-AS2
A_23_P372356	0.977865	0.0296548	C15orf32
A_33_P3293778	0.977916	0.0167453	KRTAP10-4
A_33_P3234593	0.97792	-0.0143356	BRD7
A_24_P159036	0.977936	0.0143215	RPL36AL
A_23_P17065	0.977944	-0.0152827	CCL20
A_33_P3315814	0.977987	-0.0193778	LOC728208
A_24_P827037	0.978019	0.022197	LRRC15
A_23_P89755	0.978075	-0.0203305	RNF138
A_23_P212552	0.978096	-0.015228	TBL1XR1
A_33_P3362326	0.978104	0.0190277	FHL2
A_33_P3357678	0.978109	0.0241027	LCTL
A_23_P13929	0.97812	-0.0142516	NRIP2
A_23_P102258	0.978123	0.0167533	MRPL53
A_33_P3317593	0.978137	0.0164732	AP1B1
A_23_P102864	0.978151	0.0170004	TMPRSS15
A_23_P85039	0.978169	-0.0186168	IRS4
A_33_P3284686	0.978196	-0.0145206	SSBP3
A_24_P6825	0.978198	0.0161301	ZCCHC18
A_23_P133694	0.978211	0.0172375	SLC29A1
A_33_P3384202	0.978243	0.0181086	OR8D4
A_24_P341923	0.978281	-0.0184384	EPG5
A_23_P33168	0.978357	0.0193887	SLC18A1
A_23_P314726	0.978397	0.014981	PI4KB
A_23_P82959	0.978433	-0.014217	FOXH1
A_33_P3405399	0.978461	-0.0192961	ODF2L
A_24_P28657	0.978465	-0.015089	AHCTF1
A_23_P164089	0.978468	0.0215815	RFFL
A_33_P3242603	0.978468	-0.0141403	LOC645676
A_23_P433676	0.978528	0.016515	ZNF529
A_23_P11461	0.978532	0.0160955	UBE2V1
A_33_P3419567	0.978562	-0.0156444	RAD21L1
A_24_P359246	0.978569	0.0169152	C10orf136
A_23_P210619	0.978588	-0.018931	C20orf43
A_33_P3360122	0.978592	-0.0163852	C14orf86
A_32_P221256	0.978597	0.013836	MGC70870
A_33_P3227016	0.978604	-0.0144003	LOC100128869
A_33_P3391476	0.97862	-0.015166	CRYZ
A_23_P360079	0.978643	0.0148599	NCKAP5
A_23_P94636	0.978666	0.0169192	RC3H2
A_23_P41267	0.978686	-0.018632	LOC401127
A_33_P3364348	0.978687	0.0152605	JPH1
A_33_P3215647	0.978698	-0.014753	FAM113B
A_23_P128828	0.978712	-0.0155085	PABPN1
A_23_P62371	0.978779	0.015487	TAZ
A_33_P3369956	0.978802	0.0142595	ATXN2L
A_33_P3269159	0.978809	-0.0141782	NALCN
A_33_P3419806	0.978825	-0.0142165	RPS29
A_23_P156826	0.978825	0.015588	C6orf105
A_23_P320530	0.978872	-0.0148142	ZNF780A
A_23_P200298	0.978907	0.013911	AGL
A_23_P48495	0.978927	0.0136855	TCL1B
A_33_P3393694	0.978985	-0.013801	GLTSCR2
A_32_P80816	0.979008	0.0167302	C19orf75
A_33_P3383331	0.97903	-0.0191229	SLC35A3
A_33_P3395249	0.979069	0.015698	LOC338588
A_33_P3225378	0.979095	0.0161206	OR10G3
A_33_P3259705	0.979144	-0.0163165	SIGIRR
A_33_P3418686	0.979145	-0.0186351	HCN4
A_33_P3422659	0.97919	0.017262	GDAP1
A_33_P3575529	0.979193	0.0213827	OR5E1P
A_33_P3388691	0.979264	0.0201472	RGS21
A_33_P3259693	0.97927	-0.0179077	OR6P1
A_33_P3337242	0.979346	0.0182563	DTNBP1
A_23_P327562	0.979355	-0.0171296	LHX9
A_23_P337550	0.979359	-0.0153585	OTUD5
A_23_P202720	0.979368	0.016715	SLC35C1
A_23_P391164	0.979372	-0.013627	ZNF512
A_24_P822692	0.979381	-0.0264387	LOC643669
A_24_P108242	0.979437	-0.0149628	GOSR2
A_33_P3390032	0.979502	-0.0146982	EXOC7
A_23_P86133	0.979511	-0.019622	RPA2
A_23_P2474	0.979526	-0.0161875	COPS7A
A_33_P3392530	0.979556	0.0157451	MAGEB16
A_33_P3262416	0.979594	-0.0211903	ATPBD4
A_23_P301336	0.979605	-0.017112	C10orf28
A_33_P3315263	0.979646	0.0203065	KRT79
A_33_P3374563	0.979658	0.014247	SPATA7
A_23_P80321	0.97966	0.0165472	POLR2F
A_33_P3394494	0.979676	-0.0172605	C17orf81
A_23_P53267	0.97969	0.0151675	RSRC2
A_24_P15043	0.979746	-0.0163395	KLHL18
A_33_P3364459	0.979746	0.0132195	GMPR2
A_23_P320658	0.979761	0.0163928	BUB3
A_23_P57733	0.979772	0.0135458	DRD3
A_33_P3232403	0.979857	-0.017089	AAA1
A_33_P3210583	0.979862	0.018897	AAK1
A_33_P3322769	0.979868	0.0144955	OR51G2
A_24_P356601	0.97994	0.013728	HEXIM1
A_32_P174908	0.979942	0.0151007	WAPAL
A_19_P00813140	0.97996	-0.012943	XLOC_014105
A_33_P3415748	0.979982	-0.0158614	LOC100129072
A_24_P353289	0.980034	0.014536	C22orf13
A_33_P3290011	0.980053	0.0174228	LHFPL3
A_23_P142631	0.980091	0.0141015	FKBP1B
A_32_P174083	0.980102	-0.0209035	CYCS
A_23_P24751	0.980142	0.0168095	TTC9C
A_23_P104199	0.980163	0.013604	ITGB1
A_33_P3295655	0.980167	0.0142825	APBA1
A_33_P3864411	0.980178	0.0150496	ACTR3BP5
A_33_P3300152	0.980234	-0.0138079	LOC100506972
A_32_P58513	0.980258	-0.0165401	LINC00238
A_24_P759674	0.980278	-0.013278	OBFC1
A_23_P37167	0.980281	0.0139299	MYH6
A_33_P3362397	0.980314	0.015927	FLJ45340
A_23_P359636	0.980317	0.0179285	BROX
A_23_P329254	0.980325	-0.0162036	AMZ2P1
A_33_P3330991	0.980356	-0.0127745	LOC100134237
A_24_P13475	0.980401	0.0204072	SPATA13
A_33_P3527317	0.98044	-0.013856	LOC148638
A_23_P352717	0.980452	-0.0134909	TMEM31
A_24_P101304	0.980512	0.0132867	ZNF568
A_23_P215051	0.980513	0.0143885	ECHDC1
A_33_P3243264	0.980536	0.014469	DNLZ
A_23_P52127	0.980542	0.013016	ACBD6
A_23_P93531	0.980544	0.0150645	TAAR1
A_24_P97770	0.9806	-0.0162402	ERGIC1
A_33_P3419562	0.980627	-0.0137196	OR5K2
A_23_P145863	0.980649	0.0143847	S100A11
A_19_P00316557	0.980659	-0.013113	XLOC_004016
A_24_P247978	0.980718	-0.017879	ZNF589
A_24_P179903	0.980748	-0.015303	AK2
A_33_P3304883	0.980771	-0.0124394	LOC100131372
A_33_P3265956	0.98086	0.01406	CBFA2T2
A_33_P3653912	0.980884	0.0184401	FAHD2A
A_32_P13795	0.980906	0.0123825	DNAJC27
A_23_P301360	0.980921	-0.0148481	ZNF572
A_24_P935829	0.980933	-0.0142574	LOC100128993
A_33_P3214339	0.980945	0.0148538	PLCXD2
A_33_P3313476	0.980957	0.0145486	ZAR1L
A_24_P67142	0.980959	0.0152685	SON
A_24_P42624	0.98098	0.0132228	UNC5C
A_24_P401990	0.980982	-0.0132895	ERCC2
A_33_P3231363	0.981139	-0.0124511	STK3
A_33_P3843873	0.981194	-0.0179829	ESRG
A_33_P3359354	0.981194	-0.014671	C1orf86
A_33_P3335451	0.981203	0.012619	PARL
A_23_P345808	0.981236	0.0157373	FAM133A
A_33_P3272361	0.981249	0.01753	CTNNBL1
A_23_P217028	0.98127	-0.0141145	USP20
A_24_P132276	0.981276	0.0172279	QRSL1
A_33_P3332066	0.98128	0.0121025	METTL10
A_23_P1145	0.981357	0.0151575	MTPAP
A_24_P102293	0.981361	0.0154658	SLITRK5
A_33_P3414062	0.981411	0.0178681	LOC729968
A_33_P3286254	0.98145	-0.013294	AP3S1
A_24_P192197	0.981482	0.0128995	WRNIP1
A_23_P376124	0.981512	-0.0151352	RNASE8
A_33_P3409580	0.981538	0.0126815	LOC100129722
A_23_P48581	0.981545	-0.0125693	C14orf93
A_23_P153251	0.981553	-0.0154675	ZNF274
A_23_P350396	0.981626	0.0218836	CDSN
A_23_P86838	0.981643	-0.0154235	SLC36A4
A_33_P3256470	0.981695	-0.0142282	C12orf63
A_24_P233488	0.981696	-0.0133117	LIF
A_24_P150791	0.981705	-0.0162159	JPH3
A_19_P00321178	0.981708	0.0142221	XLOC_005747
A_33_P3245883	0.981713	-0.0130866	RNASE9
A_23_P60376	0.981714	-0.0136065	EDF1
A_33_P3301025	0.98173	-0.0136165	CPOX
A_23_P217621	0.981745	-0.0138805	TAF7L
A_23_P93046	0.981829	-0.0132115	EXOC3
A_23_P133868	0.981881	-0.0142043	ZKSCAN4
A_33_P3229288	0.981892	-0.0117935	ACE
A_33_P3368776	0.98192	-0.0152528	TMIGD1
A_33_P3315385	0.982037	0.0214635	MPPED2
A_23_P331895	0.982056	0.012845	TTYH3
A_23_P55123	0.982056	0.0140981	COX10
A_33_P3570218	0.982075	-0.0135179	LOC339926
A_33_P3671291	0.982124	-0.0120737	SNORA12
A_33_P3344414	0.982147	-0.0145682	OR8J3
A_33_P3228305	0.982195	0.011767	ARHGAP26
A_23_P80156	0.982201	-0.014715	PRMT2
A_33_P3294382	0.982203	-0.0148526	LOC440031
A_23_P18205	0.982209	-0.0115595	RAD54L2
A_24_P101201	0.982296	-0.01771	PDIA3
A_23_P63067	0.982298	0.0135895	DAP3
A_23_P211797	0.98231	-0.011511	OPA1
A_24_P395621	0.982354	-0.0114112	RUNDC1
A_24_P873414	0.98236	0.013859	PLEKHB2
A_33_P3218955	0.982383	-0.0114704	KDM6A
A_33_P3315554	0.982454	-0.0136015	ANKMY1
A_24_P9671	0.982463	0.0135725	DNAJA1
A_19_P00805076	0.98249	0.0113249	XLOC_009765
A_23_P108948	0.982492	0.0124565	MREG
A_33_P3228340	0.982501	-0.0116808	DYNC2LI1
A_23_P148798	0.982502	0.014788	UCHL5
A_24_P152635	0.982515	-0.014526	TMX2
A_19_P00802607	0.982539	-0.0132652	XLOC_001537
A_23_P132057	0.982546	-0.0144247	LINC00158
A_23_P156697	0.98255	0.0124325	ABHD16A
A_24_P713267	0.98258	-0.0150268	SLCO1B7
A_33_P3215333	0.982588	0.0134643	NFATC2
A_33_P3219950	0.982591	-0.0171395	LOC729658
A_23_P131683	0.982622	-0.0112535	MAPRE3
A_33_P3341154	0.982625	-0.0131412	INTS1
A_33_P3808371	0.982632	-0.0116175	LOC283911
A_33_P3383724	0.982673	0.013773	TRIM61
A_33_P3233764	0.982675	0.0205626	LATS1
A_33_P3272274	0.982684	0.0143879	DEFB110
A_33_P3288017	0.98279	0.0129587	PDE12
A_33_P3888568	0.982813	0.0117442	SNORA70B
A_23_P113237	0.982863	0.0112466	CRLF2
A_24_P927041	0.982926	0.0122916	PRND
A_33_P3216272	0.982926	0.0114462	LOC100133920
A_23_P99693	0.982967	0.0134705	ZBTB1
A_23_P159255	0.982967	0.0130785	PTPRM
A_33_P3358938	0.983016	0.0126254	CLOCK
A_32_P11096	0.983064	-0.0129988	ZCCHC13
A_23_P41241	0.983079	0.0128419	TGM4
A_33_P3376007	0.983112	-0.013549	TXLNA
A_23_P142146	0.98313	0.0109885	RPL18
A_33_P3242919	0.983204	0.0127695	HNRNPM
A_33_P3418798	0.983206	0.0123132	C4orf44
A_33_P3239914	0.983224	-0.0168317	LOC100130741
A_33_P3390773	0.98323	0.0112555	TRIM66
A_24_P74064	0.983277	-0.0120305	ZFP161
A_24_P158421	0.983301	0.0109	SAR1A
A_33_P3574055	0.983343	-0.0113805	LOC100506710
A_33_P3233814	0.983344	0.013497	PRAMEF20
A_33_P3352349	0.983349	-0.0110565	KRTAP9-1
A_23_P346813	0.983404	-0.0118476	PAK3
A_33_P3307535	0.983416	0.0134396	LINC00281
A_23_P339633	0.983422	0.014151	CCDC75
A_23_P361584	0.983443	0.0114635	TMEM154
A_33_P3319026	0.983458	-0.0135045	ZZZ3
A_32_P179676	0.983474	-0.010717	TOB2
A_33_P3282394	0.98348	0.0120453	MLLT1
A_24_P319374	0.983481	0.0127649	GPA33
A_33_P3423250	0.983497	-0.0118194	RTL1
A_23_P73526	0.983575	0.0169841	CITED1
A_23_P15705	0.983579	0.0155755	PSMB6
A_23_P329962	0.983631	-0.0181351	SUN3
A_33_P3221999	0.983648	-0.0147455	GSDMB
A_23_P20196	0.98366	0.016021	ARPC1B
A_23_P352358	0.983772	-0.0116305	KIAA2013
A_33_P3442301	0.983788	-0.0137875	LOC100271836
A_33_P3221971	0.983801	0.0149607	C15orf58
A_33_P3392460	0.983816	-0.013131	LOC100128077
A_33_P3222469	0.983821	-0.0138323	OR4K13
A_23_P135857	0.983874	-0.0142595	EIF2AK3
A_33_P3329632	0.983881	-0.0124905	FLJ44838
A_33_P3282566	0.983905	-0.01711	TMEM104
A_24_P364970	0.983953	-0.0120647	DHX33
A_23_P214222	0.983973	0.010482	MARCKS
A_23_P312646	0.983998	-0.0145898	C9orf142
A_24_P139773	0.984	0.015619	PPP1R8
A_23_P56680	0.98402	-0.0113867	ATP5G3
A_23_P137391	0.98411	0.0136928	ENO1
A_33_P3222124	0.984142	-0.0131395	OR6B3
A_23_P2922	0.984145	0.0113968	MBIP
A_33_P3370109	0.984155	-0.0238767	IMPA1
A_23_P42931	0.984161	0.0140542	CLEC2L
A_33_P3289721	0.984222	0.0196542	CDRT1
A_23_P321388	0.984348	-0.0116439	RNF19B
A_23_P42738	0.984386	0.01185	C7orf70
A_33_P3245575	0.984389	0.016998	GLT25D1
A_33_P3292844	0.984418	0.0106195	NEUROG3
A_23_P206369	0.984451	-0.0129777	TMEM208
A_33_P3279136	0.984467	-0.0129564	LOC286177
A_24_P406334	0.984493	0.0132615	STEAP1
A_32_P316136	0.984496	-0.0122191	ZNF804A
A_33_P3255499	0.98451	-0.0106115	MCART1
A_24_P215653	0.984562	0.0104447	CLEC14A
A_23_P209269	0.984605	-0.00997925	PPM1B
A_23_P29204	0.984649	-0.0149165	MTFP1
A_23_P20248	0.984657	-0.0148555	MAP2K1
A_33_P3390122	0.984721	0.0260055	GIPC2
A_23_P303260	0.984723	0.0123285	STX7
A_23_P26325	0.984764	-0.0182122	CCL17
A_23_P34930	0.984769	0.0106485	BCAS2
A_24_P383762	0.98478	-0.0102327	RASGEF1C
A_33_P3405514	0.984794	0.0124723	MAGEA10-MAGEA5
A_33_P3417765	0.984846	-0.0101879	KLHDC7A
A_23_P321320	0.984865	-0.010479	STK11IP
A_23_P141405	0.984922	-0.011002	NME2
A_23_P100676	0.984937	-0.0104925	SMG6
A_33_P3237482	0.984941	0.0117999	KIF6
A_33_P3441031	0.984971	0.0123591	LOC387895
A_32_P159334	0.984973	0.0101688	RECQL
A_23_P33664	0.985024	0.012846	ELSPBP1
A_23_P383601	0.98503	-0.0099715	FLJ31306
A_23_P374216	0.985057	0.0110671	WFDC11
A_23_P252681	0.985086	-0.0154348	PCYT1A
A_24_P15292	0.98515	0.0129528	C1orf124
A_23_P315206	0.985165	0.0100169	CCBL1
A_23_P502882	0.985189	-0.0108485	CBFA2T2
A_24_P184732	0.985203	-0.0097225	PAPLN
A_23_P77669	0.98521	0.01003	ZNF821
A_33_P3284290	0.985218	-0.0113553	ZNF778
A_23_P428640	0.98522	-0.0119365	PPP1R3E
A_23_P61317	0.985244	0.0113419	GKN2
A_33_P3356230	0.985254	0.0109259	CCDC144NL
A_23_P167841	0.985295	-0.00955085	KCNQ5
A_23_P355980	0.985346	-0.0094691	P2RX6
A_23_P57521	0.985378	0.00948	EIF3L
A_24_P401615	0.985387	0.0126715	PRAMEF10
A_24_P33156	0.985414	-0.009657	AFMID
A_24_P14367	0.985415	0.0132222	PTBP1
A_33_P3740529	0.985422	0.0122547	LOC645485
A_23_P12533	0.985422	0.0118394	ANKRD30A
A_23_P29735	0.985476	-0.0233489	BSN
A_33_P3804022	0.985536	0.0110418	LOC253573
A_33_P3271221	0.985558	-0.0121836	OR5T1
A_24_P294703	0.985574	0.0110367	PRRC1
A_33_P3645079	0.985754	-0.0156344	LOC100133311
A_33_P3306078	0.985811	-0.0105597	MYH16
A_23_P371613	0.985851	-0.0115115	CHCHD1
A_19_P00320351	0.985861	-0.00919925	XLOC_013981
A_23_P502627	0.985904	0.0091656	ZXDA
A_33_P3345344	0.985905	-0.0112411	DRGX
A_32_P116206	0.986022	0.00964825	RELL1
A_33_P3321324	0.98605	-0.0184039	FLJ37786
A_33_P3419938	0.986064	0.010525	VHL
A_23_P42045	0.986065	0.009831	ORC3
A_32_P19539	0.986072	0.00938175	TMEM56
A_33_P3256685	0.98612	-0.0139875	TTF2
A_24_P11131	0.986161	-0.009455	SRRM1
A_24_P91832	0.98621	0.0120202	ATP1B4
A_24_P95038	0.986227	0.010273	PPIA
A_33_P3372682	0.986257	-0.008951	CN5H6.4
A_33_P3648553	0.986328	0.0105344	LOC100507605
A_24_P182696	0.986345	0.0169609	MYO3B
A_24_P222684	0.986367	0.0093025	TROVE2
A_33_P3418681	0.986387	0.0126271	HCN4
A_19_P00322836	0.986395	0.0110321	XLOC_005056
A_32_P107644	0.986547	-0.0097406	MIR137HG
A_23_P416011	0.986562	0.0092129	SPAG11B
A_33_P3406927	0.986571	0.0104917	ADPGK
A_23_P167276	0.986574	-0.0149995	PAQR3
A_33_P3216427	0.986609	0.010703	DGKQ
A_23_P50039	0.986695	0.00890205	MC5R
A_23_P37127	0.986759	0.009377	FOXA1
A_33_P3216819	0.986795	0.00978871	FAM75D4
A_23_P419038	0.986814	-0.0089823	CLOCK
A_33_P3363485	0.986815	0.0136603	SOBP
A_23_P396115	0.986832	-0.0094423	SSX7
A_23_P148327	0.986858	0.00910025	CACNA1F
A_24_P212860	0.98686	-0.0085735	C9orf156
A_33_P3413910	0.986942	-0.0087875	ADM2
A_23_P5611	0.98695	0.0114255	RIF1
A_23_P502980	0.986957	0.0085327	DGKH
A_23_P101380	0.986963	0.0093425	B3GNT8
A_33_P3341985	0.987014	-0.0105863	LOC100506127
A_23_P120931	0.987018	-0.0114888	APOBEC3C
A_23_P37088	0.987057	-0.0133217	RDH12
A_24_P174503	0.987085	-0.0092625	AMT
A_23_P163113	0.987097	0.009722	PRPF39
A_23_P255695	0.9871	0.0151249	SLC17A3
A_23_P152066	0.987142	0.009363	UBR1
A_24_P220618	0.987151	-0.009064	ZC3H4
A_33_P3247342	0.987153	-0.00853135	ANO7
A_23_P67725	0.987217	-0.0136407	LMNB2
A_33_P3285271	0.987258	-0.00958015	FMO6P
A_23_P44257	0.987283	0.0098285	COMMD8
A_24_P247536	0.987284	-0.008814	FAM133B
A_33_P3336387	0.987316	0.0101139	PAOX
A_32_P203066	0.987332	-0.0103667	LOC100506955
A_23_P217737	0.987352	0.0100856	ATP7A
A_33_P3379556	0.987378	0.0108279	C10orf71
A_24_P945293	0.987432	0.0081845	CHMP3
A_33_P3247629	0.987472	-0.00851935	NECAP1
A_33_P3343210	0.987513	-0.008511	SLC25A37
A_23_P310560	0.987518	-0.010708	NUDT16
A_33_P3359223	0.98753	-0.0128775	C9orf173
A_23_P365189	0.98754	-0.00849025	CAMTA2
A_33_P3384260	0.987541	-0.011494	HNRNPA1
A_33_P3630777	0.987585	-0.0096783	C8orf8
A_33_P3325467	0.987599	-0.011259	C1orf212
A_32_P355943	0.987666	-0.0108223	RGSL1
A_33_P3719214	0.987676	-0.0080665	LINC00355
A_23_P101532	0.987677	0.0083925	RPS11
A_33_P3422025	0.987718	0.00964265	DNAH12
A_33_P3306113	0.987719	-0.010585	JMJD4
A_33_P3214229	0.987728	0.00901118	LINC00277
A_24_P945312	0.987737	-0.0100631	PAPOLB
A_23_P328709	0.987761	-0.00980935	CLRN1
A_23_P57199	0.987792	-0.009483	GGTLC1
A_33_P3765708	0.987823	0.00898585	LOC285326
A_33_P3293446	0.987876	-0.008812	KIAA1462
A_33_P3374997	0.987919	0.00887945	LOC144486
A_33_P3307163	0.987925	0.0094098	RBM20
A_33_P3419880	0.98795	0.0108191	FREM1
A_23_P47484	0.987991	0.0109503	GLYATL2
A_23_P202988	0.987995	-0.0082725	AASDHPPT
A_33_P3327702	0.988007	-0.00942575	SYMPK
A_24_P211849	0.988039	-0.00938585	TBX20
A_23_P109488	0.988043	0.008206	PIK3IP1
A_23_P142994	0.988081	-0.00992	RBM45
A_33_P3417222	0.988084	0.0083035	CD72
A_24_P307580	0.988133	-0.0087817	HTATIP2
A_33_P3257671	0.988176	-0.007904	LOC728093
A_23_P58353	0.988179	0.008282	HNRNPD
A_33_P3308223	0.988192	0.0101734	PDE4DIP
A_23_P213908	0.988258	-0.008203	PHAX
A_23_P255153	0.988266	0.0091075	RBMX2
A_32_P88719	0.988307	-0.008673	RAB40AL
A_33_P3329839	0.988308	0.010725	CDK2AP2
A_23_P421436	0.988325	0.0137405	ADD2
A_33_P3248863	0.988336	0.00755875	KRBA2
A_23_P87982	0.988402	-0.00781105	ATP12A
A_23_P413796	0.988404	0.0120045	HAUS1
A_33_P3286041	0.988497	-0.008154	POLR3E
A_24_P174367	0.988543	0.0090315	PPP1R2
A_33_P3248842	0.98856	0.00782365	KHDC1
A_33_P3531857	0.988572	0.007585	DARS
A_33_P3342613	0.988599	0.0075575	ZDHHC8
A_33_P3423740	0.988624	-0.0091751	TMEM164
A_23_P210900	0.98864	0.010584	ACSS2
A_33_P3354499	0.988642	0.0074085	LOC401480
A_33_P3334404	0.988666	-0.00862835	CA6
A_23_P141656	0.988672	-0.0093825	DRG2
A_23_P39774	0.9887	-0.0087615	SNRNP27
A_23_P156355	0.988751	-0.0082275	TMEM161B
A_33_P3269650	0.988787	0.0074078	LOC100128402
A_33_P3270136	0.988858	-0.00845305	LOC100130157
A_23_P82334	0.988877	-0.0119715	SLC25A13
A_33_P3297587	0.988904	0.0091896	LINC00244
A_23_P6422	0.988908	0.00851425	RFPL3
A_33_P3259077	0.988919	0.00715565	LOC338797
A_24_P380919	0.988923	0.00803725	HNRNPK
A_33_P3302125	0.989018	0.00725785	LCE2A
A_33_P3337415	0.989023	-0.0071085	GNAL
A_33_P3262814	0.989032	0.0089768	REEP3
A_33_P3294159	0.989034	-0.0073061	CALY
A_33_P3346098	0.989042	0.007372	TAOK2
A_33_P3400973	0.98906	-0.0080005	ATP2B2
A_23_P416581	0.989065	-0.00788475	GNAZ
A_19_P00801416	0.989101	-0.00829885	XLOC_003677
A_23_P28761	0.989113	0.0134714	HNF4A
A_23_P100963	0.989125	-0.0090385	SPNS3
A_24_P9090	0.989162	-0.007681	HNRPDL
A_33_P3360077	0.989183	-0.00702485	LOC100130745
A_24_P12059	0.989186	-0.00864915	GYPA
A_23_P83200	0.989326	-0.0073871	AK8
A_23_P77590	0.989333	-0.0093225	VAC14
A_33_P3401119	0.989334	-0.0083605	FAM22F
A_23_P105313	0.989351	-0.0088595	EIF2B1
A_23_P203716	0.989382	0.00709935	NEU3
A_24_P194017	0.98941	0.0094435	NOSIP
A_33_P3297813	0.989436	0.00817149	DMD
A_23_P253046	0.989449	0.006901	UGP2
A_23_P9152	0.989457	0.00686625	RCL1
A_33_P3777584	0.989522	-0.006918	SERAC1
A_24_P241057	0.989536	0.00800845	CABP2
A_23_P82351	0.989556	0.00691525	BBS9
A_23_P97853	0.989589	0.010571	C10orf57
A_33_P3274034	0.989597	0.0140802	WRAP53
A_23_P102634	0.9896	0.0076186	WFDC6
A_33_P3305254	0.989647	0.0082531	PSMD5
A_33_P3267435	0.989664	-0.0083705	LOC286135
A_23_P593	0.989686	0.0066845	GPBP1L1
A_33_P3223602	0.98971	0.00791185	SATL1
A_23_P104323	0.989741	-0.006898	MGMT
A_23_P385206	0.989773	0.0073815	STX12
A_23_P47019	0.989809	0.00767555	LIPF
A_32_P168886	0.989825	0.0071155	EIF4H
A_23_P395464	0.989858	0.00867325	ZNF582
A_23_P43690	0.989869	-0.014633	BNC2
A_33_P3221293	0.989945	0.0069605	DFNA5
A_33_P3257140	0.989962	-0.00750935	ROCK2
A_24_P248863	0.990016	-0.0066225	ZCCHC4
A_33_P3263935	0.990025	-0.00771778	KRTAP22-2
A_23_P146885	0.990044	-0.008511	UTS2R
A_19_P00320625	0.990055	0.00678375	XLOC_014209
A_33_P3378171	0.990057	0.0075676	LOC400940
A_24_P184844	0.990187	0.0077414	CHD2
A_33_P3354151	0.990201	0.0072975	BOLA1
A_33_P3394615	0.990375	-0.0069725	FUNDC2
A_24_P413669	0.990396	-0.00918765	PFKFB2
A_33_P3223990	0.990403	-0.0093002	TPM3
A_24_P182764	0.990409	0.0062605	ATG4B
A_33_P3392142	0.99041	0.00770368	AKR1D1
A_33_P3415491	0.990431	-0.0068025	WDR90
A_24_P6125	0.990504	0.00827525	KCNJ4
A_24_P73730	0.990526	-0.0131529	CCDC113
A_23_P257256	0.990533	0.0078325	GRK6
A_33_P3338724	0.99054	0.0083575	LENG9
A_33_P3342992	0.99059	0.00616475	UBE2Q2P2
A_33_P3360142	0.990591	0.00713915	OR5AN1
A_33_P3400248	0.990614	-0.0135893	FGF20
A_33_P3347099	0.990652	-0.00684975	FLJ36000
A_33_P3211628	0.990659	-0.0065065	PRKRIR
A_33_P3394828	0.990698	0.0079335	NOC4L
A_24_P98006	0.990707	0.011744	MCHR2
A_33_P3271350	0.990797	0.00698975	IKBKAP
A_24_P738168	0.990804	0.00708	FREM3
A_23_P51918	0.990831	-0.00600705	SEC16B
A_33_P3400171	0.990865	0.00765475	AKT2
A_33_P3841368	0.990886	0.006043	LOC286161
A_33_P3280030	0.990912	-0.0061285	FRA10AC1
A_23_P105664	0.990925	-0.0066805	CCDC59
A_23_P390116	0.99094	0.0093415	SPATA13
A_24_P134356	0.990941	0.0064705	BTBD3
A_23_P64913	0.990946	-0.00757935	PDE6H
A_33_P3225230	0.990947	-0.0058865	SIN3B
A_23_P25735	0.99106	0.0080295	PSMA6
A_23_P133068	0.991063	0.0065807	ANK2
A_33_P3353111	0.991067	0.00766567	TAF1
A_33_P3410093	0.991068	0.0074685	LTA4H
A_23_P90099	0.991101	-0.007024	TMEM205
A_24_P841677	0.991171	0.00902245	CXorf23
A_24_P101642	0.991274	-0.0146759	LOC401847
A_33_P3348639	0.99128	0.006332	KTN1
A_33_P3403429	0.991317	-0.0072033	LRRC69
A_33_P3317815	0.99135	-0.007885	KRAS
A_23_P426809	0.991352	0.0072084	ARHGEF11
A_33_P3361457	0.991353	0.006419	IFNAR2
A_33_P3402725	0.991377	-0.0058185	ASH1L
A_23_P393955	0.991494	-0.0072342	C15orf55
A_23_P100203	0.991496	-0.0064485	HSBP1
A_23_P412508	0.991508	-0.0064584	PDZD9
A_23_P426835	0.991528	-0.00678395	LOC729652
A_24_P194670	0.991541	-0.00609797	CSTT
A_33_P3267395	0.991564	0.00692025	ENTHD1
A_24_P33446	0.991572	0.0064022	LOC338651
A_19_P00317045	0.991579	0.0063821	XLOC_012227
A_23_P17204	0.991597	-0.0066075	ANAPC1
A_33_P3369239	0.991611	-0.00607825	QKI
A_23_P46455	0.991674	0.007233	DNAJC8
A_33_P3618429	0.991692	-0.00592425	PRKXP1
A_23_P133842	0.991701	-0.00690617	HIST1H1T
A_33_P3300142	0.991708	0.0054812	ANKFY1
A_33_P3393245	0.991718	-0.0054852	FTSJD2
A_23_P429478	0.991737	0.0072229	CCDC140
A_24_P291426	0.991751	0.008149	REV1
A_23_P14769	0.991778	0.0079455	FES
A_23_P328836	0.991825	-0.0053845	LCOR
A_23_P100074	0.991837	0.0070925	AVEN
A_24_P239419	0.99185	-0.0074133	EPM2A
A_33_P3254291	0.991854	-0.00626695	CNOT4
A_33_P3420976	0.991866	0.0054573	FAM159B
A_23_P58251	0.991871	-0.0062823	CPZ
A_33_P3310455	0.991891	-0.0063018	LOC644248
A_33_P3287263	0.991895	-0.0056775	COPB1
A_33_P3208951	0.991905	-0.00616145	OR51L1
A_33_P3210775	0.99193	-0.00620792	LOC93432
A_33_P3322415	0.991937	-0.00522735	MARK4
A_23_P211056	0.991956	0.0113367	GCFC1
A_33_P3378256	0.991989	0.0065609	LOC100288568
A_23_P45496	0.992015	0.006721	GDI1
A_23_P215154	0.992019	0.005638	NUB1
A_32_P129862	0.992036	-0.00641765	KCNK10
A_33_P3331761	0.992074	-0.00614714	OR4C13
A_23_P368847	0.992113	-0.00577523	WFDC10A
A_24_P329635	0.992119	0.005284	TSC1
A_23_P80694	0.992136	0.00568385	ACTR8
A_23_P208523	0.992185	0.00735555	LENG1
A_33_P3349591	0.992194	0.00530095	LOC100129461
A_33_P3490794	0.992202	-0.0059135	LOC145820
A_33_P3252588	0.992285	-0.006843	LOC100130093
A_24_P93896	0.992292	0.0075475	CNNM2
A_23_P52147	0.99233	0.0055305	TBCE
A_33_P3338036	0.992342	-0.0093799	ZNF470
A_24_P89911	0.992346	0.0058045	NAIF1
A_23_P398044	0.992359	-0.0061845	CCDC97
A_23_P165355	0.992373	0.00583665	FARSB
A_32_P944252	0.992398	-0.00575418	TTTY4C
A_33_P3288574	0.992488	-0.00592135	KRTAP10-11
A_32_P198330	0.992533	0.00616695	SREK1IP1
A_33_P3340324	0.992636	0.0048009	LOC345051
A_24_P86246	0.992668	0.00551395	PRDM9
A_33_P3264593	0.99268	0.0055569	MAGEC2
A_23_P370434	0.992797	-0.00559775	C1QBP
A_24_P126628	0.99285	0.00538	TMEM194A
A_24_P941736	0.992855	-0.00541605	ACSBG1
A_33_P3385681	0.992877	-0.00595155	LOC100130768
A_23_P119964	0.992881	-0.005168	CEBPZ
A_24_P48495	0.992894	0.0097915	LYPD3
A_33_P3312751	0.992924	-0.00584025	LOC729159
A_23_P5031	0.993008	-0.0055837	LGALS13
A_23_P31725	0.993015	-0.00754255	BLK
A_24_P918843	0.993034	-0.00489115	RALGAPA1
A_33_P3423335	0.993035	-0.00536907	OR2AE1
A_33_P3267033	0.993071	0.0053114	LOC100130169
A_24_P169402	0.993093	-0.00556505	DNAH12
A_33_P3211054	0.993138	-0.00595425	ZNF684
A_23_P150255	0.993141	0.00570575	RBM14
A_33_P3306964	0.993261	-0.005696	PPP1R2
A_33_P3398809	0.993289	-0.0049485	MRRF
A_23_P61508	0.993308	0.00554215	CHRNA9
A_23_P408996	0.993342	0.004491	MBOAT1
A_23_P214211	0.99335	-0.00451125	RARS2
A_24_P158285	0.993383	-0.0059741	CYLC2
A_24_P328872	0.993389	0.00703765	CCT5
A_32_P141923	0.993398	-0.0042665	NACA2
A_23_P391255	0.993485	-0.00589345	FAM9A
A_23_P76731	0.993496	0.0044645	MOK
A_33_P3378654	0.993554	-0.00438395	FLJ31958
A_33_P3286218	0.993555	0.004872	DLEU2L
A_23_P41750	0.993593	-0.0052233	SPZ1
A_23_P37870	0.993618	0.004552	STUB1
A_33_P3377644	0.99365	-0.00489725	ZCCHC16
A_23_P93105	0.993675	0.00710005	GABRR2
A_23_P19164	0.993691	-0.005131	TTC1
A_23_P325887	0.993696	-0.006749	TBC1D8B
A_23_P304509	0.993703	-0.0087465	VSTM4
A_33_P3412149	0.993727	0.0049355	CLCC1
A_33_P3313595	0.993744	0.0047645	CDK11B
A_33_P3222867	0.993746	0.0043259	THBS3
A_33_P3325275	0.993785	0.004402	NRSN2
A_23_P64854	0.993789	0.00474805	KRT75
A_24_P309645	0.99387	-0.005241	TPCN1
A_23_P82929	0.993912	-0.00429	NOV
A_33_P3755633	0.993921	-0.0039717	SNORD124
A_33_P3249654	0.994027	0.00387005	C19orf29-AS1
A_33_P3333360	0.994036	0.0039925	C16orf5
A_23_P75071	0.994062	-0.0047531	KIF20B
A_33_P3280784	0.994065	0.0051514	C10orf57
A_33_P3416814	0.994217	0.0040953	MGAT1
A_33_P3305458	0.994246	0.004172	ATF6B
A_23_P11279	0.994258	0.0041965	ALG13
A_24_P411899	0.994266	-0.0038565	RNF19A
A_33_P3213702	0.994277	0.00384085	LOC100130097
A_23_P425587	0.994296	0.003764	MED11
A_23_P125771	0.99432	-0.00450735	HCFC1
A_33_P3296807	0.994321	-0.00663025	HDAC8
A_23_P4082	0.99437	0.00363865	CCT6B
A_33_P3344276	0.994379	0.0044745	HS1BP3
A_33_P3839820	0.994384	-0.00371925	C17orf52
A_33_P3362915	0.994387	0.0048771	GYPB
A_33_P3286273	0.994395	0.00432148	EBLN1
A_23_P76961	0.994462	-0.003672	RPS29
A_33_P3326387	0.994526	0.0038752	CCDC149
A_23_P168898	0.994543	0.0035845	RPS20
A_33_P3220437	0.994551	0.0035815	TNFAIP8L1
A_24_P113686	0.994565	0.004023	ZNHIT6
A_23_P153183	0.994566	-0.0036144	CNKSR2
A_32_P395879	0.994599	-0.0046372	C9orf93
A_23_P139795	0.994617	-0.00434615	MSI1
A_23_P317347	0.994621	0.0037123	ESCO1
A_23_P259797	0.994626	-0.0056401	ACSF3
A_33_P3409245	0.994637	-0.00354025	LOC401286
A_23_P63219	0.994642	-0.003604	POGZ
A_23_P373079	0.994649	0.004815	PATL1
A_33_P3276100	0.99465	-0.00745845	LOC100130015
A_24_P135444	0.994664	-0.00387675	AMFR
A_24_P210082	0.994668	-0.0037045	C11orf71
A_33_P3366028	0.994711	0.0034963	C20orf118
A_23_P86822	0.994715	0.0036515	CEP57
A_33_P3500631	0.994731	-0.004224	LOC641364
A_33_P3345936	0.994738	0.003428	CCDC9
A_23_P46894	0.994763	0.0035649	CHAT
A_23_P217151	0.994792	-0.0034455	ZNF673
A_33_P3647744	0.994794	-0.00403985	LOC401324
A_33_P3285809	0.994828	-0.0037515	SSX2IP
A_23_P46690	0.994886	0.00435065	TMEM81
A_33_P3409984	0.994916	0.0069431	CDKL4
A_23_P408341	0.994938	-0.0050326	TSPY26P
A_32_P19431	0.995045	0.0032815	HNRNPA1L2
A_23_P321846	0.995079	0.0054953	KCNS1
A_33_P3381684	0.995087	0.00633424	TCHH
A_33_P3338397	0.995111	0.00427175	LOC100128651
A_23_P23114	0.995112	-0.0039695	PTP4A2
A_33_P3415124	0.995112	0.00319735	DNAH10OS
A_33_P3346766	0.995147	0.00454615	UGT2A2
A_33_P3408577	0.995183	-0.0031147	POM121L10P
A_33_P3336925	0.99526	0.0033245	PDLIM5
A_33_P3363637	0.995272	-0.00330825	BLNK
A_23_P154507	0.99528	-0.0033165	ITGB1BP1
A_32_P191084	0.995298	-0.00435525	KCTD5
A_33_P3222451	0.995305	0.0089544	AKT1S1
A_33_P3289222	0.995322	-0.0031455	LRRC41
A_24_P230514	0.995324	0.00337065	LOC100130924
A_24_P418203	0.995362	0.00341315	CNTNAP3
A_23_P12128	0.995374	-0.00299585	TSHB
A_33_P3270317	0.995424	-0.00309	SLC18A3
A_23_P23797	0.995429	-0.003655	ATP6V1G3
A_23_P98995	0.995435	-0.0029865	CALCOCO1
A_23_P203819	0.99544	0.0031435	GOLGA3
A_24_P99795	0.995498	-0.0040835	ISOC2
A_23_P251767	0.995502	0.0038807	BANP
A_33_P3246528	0.99553	-0.0049446	CCDC114
A_33_P3382830	0.995544	-0.00354215	LOC643623
A_23_P89621	0.995561	-0.0036568	CBX4
A_33_P3821350	0.995593	-0.0033586	PRO2012
A_23_P11372	0.995607	0.003689	HPRT1
A_23_P320878	0.995618	0.0028777	METTL21B
A_33_P3452297	0.995625	0.00302025	LINC00317
A_33_P3365072	0.995638	-0.00294255	LCE6A
A_33_P3250338	0.995688	0.0036056	DNAH10
A_33_P3386453	0.995693	-0.0031215	ARHGAP5
A_23_P138253	0.995738	-0.00363275	CHTOP
A_33_P3405369	0.995799	0.00303	KRTAP5-4
A_33_P3340154	0.995803	-0.0033392	DGCR14
A_23_P90062	0.995828	-0.0028145	DNAJB1
A_23_P300781	0.995829	0.003018	CNOT4
A_23_P73170	0.995854	-0.00318291	NDST3
A_23_P49657	0.995871	-0.0032715	MYH1
A_33_P3281686	0.995875	0.0032567	TSC2
A_33_P3420841	0.995879	0.00373575	EIF3D
A_24_P913339	0.995882	-0.002961	C2orf18
A_23_P142918	0.995883	0.0033925	C2orf69
A_24_P9321	0.995897	0.00290575	HIST1H3I
A_24_P110331	0.995911	0.0031021	MYADML2
A_33_P3531791	0.995933	0.0030829	LOC728099
A_33_P3225111	0.995941	-0.00287365	SLC12A5
A_24_P380132	0.996001	0.0026485	G3BP2
A_33_P3391211	0.996012	0.0036035	RAB12
A_33_P3222253	0.996029	0.00350465	EPX
A_23_P435610	0.996033	-0.0032605	KIAA0090
A_23_P51996	0.99608	-0.0025715	STXBP3
A_23_P351203	0.996108	-0.0031649	DAOA
A_23_P70278	0.996148	-0.0032493	ROS1
A_33_P3335057	0.996149	0.00309055	OR8U8
A_23_P154188	0.996162	-0.0033055	SAP130
A_32_P25514	0.996171	0.002563	GABRG2
A_33_P3355004	0.996178	0.0030777	DDC
A_33_P3294836	0.996188	0.0052724	C6orf211
A_23_P116694	0.996194	0.0037675	RPS26
A_23_P104201	0.996247	-0.0026725	YME1L1
A_23_P77568	0.99625	0.0029915	EIF3C
A_23_P386973	0.996268	0.00280953	TFAP2D
A_33_P3399291	0.996288	0.0029005	GUK1
A_33_P3285420	0.996289	0.00309045	LOC340094
A_23_P86252	0.996327	-0.0027795	PIGC
A_24_P394420	0.996338	0.0025881	SFXN1
A_33_P3884610	0.996339	-0.00266438	PIP5K1P1
A_32_P205553	0.996383	-0.00275425	RPL26L1
A_23_P357248	0.996391	-0.0036127	ZNF343
A_23_P130149	0.996407	0.00282775	ENO3
A_33_P3301499	0.996424	-0.00277655	LINC00488
A_23_P160004	0.996435	0.0029893	UTY
A_23_P120845	0.99646	-0.00233725	XBP1
A_32_P34876	0.996468	0.002323	WDR93
A_24_P31929	0.996471	0.00242865	PRRG1
A_24_P99066	0.996506	0.00285818	RNF17
A_23_P343808	0.996521	0.0031464	SOS1
A_33_P3253628	0.996525	0.00265765	AGXT2L2
A_23_P78438	0.99653	-0.002268	ELP2
A_33_P3620488	0.996537	-0.00230625	CATSPERG
A_33_P3288219	0.996559	-0.0032388	FLJ45684
A_33_P3323699	0.99663	0.00243285	NPPA
A_33_P3208975	0.996684	0.00334585	OR51S1
A_33_P3363260	0.996692	0.0022995	PGM2L1
A_33_P3330872	0.996694	0.00448055	MSL3
A_33_P3383271	0.996697	-0.0024158	OR6C3
A_32_P155091	0.996706	-0.002347	ATXN2L
A_33_P3232508	0.996714	0.002375	SMARCB1
A_23_P37949	0.996715	0.00212225	THOC6
A_19_P00805108	0.996723	-0.00460785	XLOC_004905
A_33_P3319463	0.996744	0.002496	NCOA4
A_23_P60534	0.996763	0.00254525	TOR2A
A_23_P25204	0.996769	0.0022445	SLC25A3
A_33_P3296697	0.996786	0.00246563	PHF2P1
A_33_P3316505	0.99683	0.0020835	SNORA73A
A_23_P63825	0.996886	-0.00204575	GOT1
A_33_P3231187	0.997029	-0.00320215	XIAP
A_33_P3395083	0.997098	0.00229288	ACSM4
A_33_P3305974	0.997115	0.0027457	SNAP23
A_32_P55293	0.997115	-0.0022723	LYZL2
A_33_P3295278	0.997162	0.0022105	C1orf185
A_33_P3329482	0.997188	-0.00216574	PPP1R42
A_32_P223210	0.997211	-0.0022875	C7orf45
A_33_P3268629	0.997213	0.001804	LINC00265
A_23_P98900	0.997262	-0.0019075	CCDC92
A_33_P3308964	0.997367	-0.00202493	PPP1R17
A_23_P28598	0.997447	-0.0028174	DLX2
A_23_P208540	0.997468	-0.0023285	NDUFA3
A_23_P355385	0.997563	0.001691	PPP6C
A_24_P192262	0.997615	0.00244875	RALA
A_23_P97632	0.997654	0.00184925	EPRS
A_24_P91985	0.997725	-0.00168523	WDR17
A_23_P65217	0.997754	-0.0018995	TGDS
A_19_P00317553	0.997786	-0.00147225	XLOC_011803
A_23_P44295	0.997828	-0.0014205	CLASP2
A_32_P43717	0.997847	-0.00165105	FAM189A2
A_23_P42897	0.997857	-0.00147075	MGAM
A_33_P3256396	0.997857	-0.001744	DOC2B
A_33_P3308468	0.997895	0.00188315	UPB1
A_33_P3228285	0.997898	0.0017335	ANKRD13D
A_23_P382094	0.997899	-0.0017637	LINC00052
A_33_P3403459	0.997924	-0.0013435	C14orf167
A_33_P3652730	0.997925	-0.00166075	FLJ34747
A_33_P3355040	0.997933	0.001736	LOC728903
A_24_P52887	0.997933	0.0020172	ENDOU
A_33_P3296841	0.997946	0.0016727	LOC100131034
A_24_P323104	0.99797	-0.0016725	DIAPH1
A_23_P60225	0.997989	-0.0013575	GRHPR
A_33_P3317305	0.998003	0.0014664	AGAP1
A_23_P15123	0.998019	-0.0019115	UBFD1
A_33_P3429576	0.99808	-0.0012995	AP3S1
A_23_P64525	0.998089	-0.0014972	RAG2
A_33_P3419026	0.998109	-0.00183025	DLG2
A_33_P3268368	0.998117	-0.0016215	FZR1
A_33_P3322283	0.998159	0.0011935	AZI2
A_33_P3601202	0.998185	0.00142635	IFNA22P
A_24_P213715	0.998192	-0.0014298	LOC90834
A_33_P3390591	0.998216	-0.0017996	LOC100506272
A_33_P3373313	0.998233	-0.0014846	LOC284688
A_23_P7901	0.998248	0.00134275	TTLL2
A_33_P3396349	0.998293	-0.00122915	LOC100499183
A_23_P251303	0.998308	-0.001338	SEC16A
A_33_P3239864	0.998364	-0.00108905	ANKDD1A
A_23_P53567	0.998374	-0.001178	CCDC53
A_23_P9614	0.998399	0.00147095	NDUFA4L2
A_23_P201002	0.99843	0.0012495	RNF220
A_23_P110811	0.998468	-0.001119	COX7C
A_24_P29595	0.998475	0.001128	STXBP5
A_33_P3250178	0.998507	0.0012638	IQCJ
A_33_P3391517	0.99859	0.00105925	SNX22
A_33_P3464025	0.998602	-0.00116532	LOC646241
A_23_P206382	0.998614	-0.001168	C16orf70
A_33_P3375506	0.998655	-0.00102226	LOC100133123
A_23_P211285	0.998668	0.001638	NDUFV3
A_23_P47682	0.998686	-0.0011092	NRIP3
A_32_P12639	0.998687	-0.001056	PSMD12
A_33_P3210805	0.998724	-0.00102195	GABRG3
A_33_P3276369	0.998746	0.00085155	HSD17B7
A_33_P3399373	0.99875	-0.00103425	TPRA1
[truncated: 50 more rows]

## Sheet: Result
5 common elements in "GSE61615", "GSE100926" and "GSE27448":
LINGO2
SLC17A9
MAGEA6
MAGEA11
KCNS1

## Sheet: Biological process
Term	Overlap	P-value	Adjusted P-value	Old P-value	Old Adjusted P-value	Odds Ratio	Combined Score	Genes
ADP transport (GO:0015866)	2021-01-05	0.00124947	0.0119794	0	0	1249.44	8352.53	SLC17A9
guanine nucleotide transmembrane transport (GO:1903790)	2021-01-06	0.00149922	0.0119794	0	0	999.5	6499.56	SLC17A9
ATP transport (GO:0015867)	2021-01-12	0.00299665	0.0119794	0	0	454.182	2638.91	SLC17A9
purine ribonucleotide transport (GO:0015868)	2021-01-17	0.00424314	0.0119794	0	0	312.172	1705.22	SLC17A9
regulation of delayed rectifier potassium channel activity (GO:1902259)	2021-01-18	0.00449229	0.0119794	0	0	293.794	1588.07	KCNS1
adenine nucleotide transport (GO:0051503)	2021-01-18	0.00449229	0.0119794	0	0	293.794	1588.07	SLC17A9
regulation of potassium ion transmembrane transporter activity (GO:1901016)	2021-01-26	0.00648369	0.0148199	0	0	199.7	1006.18	KCNS1
negative regulation of autophagy (GO:0010507)	1959-01-01	0.0146646	0.0293291	0	0	85.9353	362.847	MAGEA6
negative regulation of cellular catabolic process (GO:0031330)	1969-01-01	0.0171329	0.0304586	0	0	73.261	297.934	MAGEA6
regulation of cation channel activity (GO:2001257)	1989-01-01	0.0220549	0.0352878	0	0	56.554	215.709	KCNS1
organic anion transport (GO:0015711)	1999-01-01	0.0245084	0.0356486	0	0	50.7577	188.247	SLC17A9
potassium ion transport (GO:0006813)	1/122	0.030133	0.0401773	0	0	41.062	143.805	KCNS1
potassium ion transmembrane transport (GO:0071805)	1/139	0.0342735	0.0421828	0	0	35.9728	121.35	KCNS1
cation transport (GO:0006812)	1/174	0.0427536	0.0488613	0	0	28.6445	90.2961	KCNS1
regulation of autophagy (GO:0010506)	1/231	0.0564366	0.060199	0	0	21.4837	61.7579	MAGEA6
inorganic cation transmembrane transport (GO:0098662)	1/274	0.0666549	0.0666549	0	0	18.0604	48.9118	KCNS1

## Sheet: Molecular Function
Term	Overlap	P-value	Adjusted P-value	Old P-value	Old Adjusted P-value	Odds Ratio	Combined Score	Genes
purine nucleotide transmembrane transporter activity (GO:0015216)	2021-01-05	0.00124947	0.00659264	0	0	1249.44	8352.53	SLC17A9
ADP transmembrane transporter activity (GO:0015217)	2021-01-07	0.00174892	0.00659264	0	0	832.875	5287.72	SLC17A9
ATP transmembrane transporter activity (GO:0005347)	2021-01-10	0.00249771	0.00659264	0	0	555.167	3326.77	SLC17A9
purine ribonucleotide transmembrane transporter activity (GO:0005346)	2021-01-11	0.00274721	0.00659264	0	0	499.625	2946.37	SLC17A9
adenine nucleotide transmembrane transporter activity (GO:0000295)	2021-01-12	0.00299665	0.00659264	0	0	454.182	2638.91	SLC17A9
delayed rectifier potassium channel activity (GO:0005251)	1933-01-01	0.00822355	0.0150765	0	0	155.961	748.73	KCNS1
potassium channel regulator activity (GO:0015459)	1950-01-01	0.0124388	0.0195466	0	0	101.765	446.438	KCNS1
voltage-gated potassium channel activity (GO:0005249)	1982-01-01	0.0203345	0.0264199	0	0	61.463	239.425	KCNS1
potassium channel activity (GO:0005267)	1991-01-01	0.022546	0.0264199	0	0	55.2917	209.677	KCNS1
voltage-gated cation channel activity (GO:0022843)	1997-01-01	0.0240181	0.0264199	0	0	51.8203	193.235	KCNS1
organic anion transmembrane transporter activity (GO:0008514)	1/144	0.0354886	0.0354886	0	0	34.7063	115.868	SLC17A9

## Sheet: Cellular component
Term	Overlap	P-value	Adjusted P-value	Old P-value	Old Adjusted P-value	Odds Ratio	Combined Score	Genes
voltage-gated potassium channel complex (GO:0008076)	1973-01-01	0.0181189	0.0297637	0	0	69.1771	277.455	KCNS1
potassium channel complex (GO:0034705)	1980-01-01	0.0198425	0.0297637	0	0	63.0253	247.055	KCNS1
integral component of plasma membrane (GO:0005887)	1/1454	0.314378	0.314378	0	0	3.1903	3.69168	KCNS1
